# Supplementary material for: Global report on COVID-19 vaccination and reasons not to vaccinate among adults with intellectual disabilities: Results from secondary analyses of Special Olympics’ program planning
Source: PLOS Glob Public Health. 2023 Jun 13;3(6):e0001367. doi: 10.1371/journal.pgph.0001367 (PMC10263337; doi:10.1371/journal.pgph.0001367)
Supplement: S1 Table — (XLSX) [file pgph.0001367.s001.xlsx]

## Sheet: SOI_COVID_Manuscript_Data
Supplemental Table 1. Data for manuscript analyses.
Who.is.filling.out.this.survey.	Age.of.athlete	What.is.your..athlete..sex.	What.best.describes.your.living.situation....Selected.Choice	Do.you.have.a.intellectual.learning.disability.	Do.you.have.any.of.the.following.conditions.	Have.you.received.the.Covid.19.vaccine.	If.no..do.you.plan.to.get.the.Covid.19.vaccine.	If.no.or.not.sure..please.check.all.reasons.for.your.decision...Selected.Choice	Have.you.received.a.booster.shot.	Income.Economies
Athlete	19	Female	I live with my family (mother, father, grandparent, and/or caregiver)	Yes	None of the above	Yes			Yes	Low-Income
Family Member or Caregiver on behalf of Athlete	40	Male	I live with my family (mother, father, grandparent, and/or caregiver)	Yes	Down syndrome	Yes			Yes	Low-Income
Family Member or Caregiver on behalf of Athlete	18	Male	I live with my family (mother, father, grandparent, and/or caregiver)	Yes	None of the above	Yes			No	Low-Income
Family Member or Caregiver on behalf of Athlete	31	Female	I live with my family (mother, father, grandparent, and/or caregiver)	Yes	None of the above	Yes			Yes	Low-Income
Family Member or Caregiver on behalf of Athlete	24	Male	I live with my family (mother, father, grandparent, and/or caregiver)	Yes	Autism	No	Not sure	My parents or guardians do not want me to be vaccinated,I am concerned about side-effects,I had a negative experience with another vaccine,I do not have enough information about the vaccine yet		Upper-Middle Income
Athlete	33	Male	I live with my family (mother, father, grandparent, and/or caregiver)	Yes	None of the above	Yes			Yes	Upper-Middle Income
Program staff or Volunteer on behalf of athlete	18	Female	I live with my family (mother, father, grandparent, and/or caregiver)	Yes	Down syndrome	No	Yes			Lower-Middle Income
Athlete	22	Female	I live with my family (mother, father, grandparent, and/or caregiver)	Yes	Cerebral Palsy	No	No	I am concerned about side-effects,Other		Lower-Middle Income
Athlete	21	Male	I live with my family (mother, father, grandparent, and/or caregiver)	Yes	None of the above	No	Not sure	I am concerned about side-effects		Lower-Middle Income
Program staff or Volunteer on behalf of athlete	22	Male	I live with my family (mother, father, grandparent, and/or caregiver)	Yes	Down syndrome	Yes			No	Lower-Middle Income
Athlete	23	Female	I live with my family (mother, father, grandparent, and/or caregiver)	Yes	None of the above	No	Yes			Lower-Middle Income
Athlete	26	Male	I live with my family (mother, father, grandparent, and/or caregiver)	Yes	Cerebral Palsy	Yes			No	Lower-Middle Income
Family Member or Caregiver on behalf of Athlete	19	Female	I live with my family (mother, father, grandparent, and/or caregiver)	Yes	Down syndrome	No	Yes			Lower-Middle Income
Program staff or Volunteer on behalf of athlete	54	Male	I live with my family (mother, father, grandparent, and/or caregiver)	Yes	None of the above	Yes			No	Lower-Middle Income
Program staff or Volunteer on behalf of athlete	19	Male	I live with my family (mother, father, grandparent, and/or caregiver)	Yes	Autism	Yes			No	Lower-Middle Income
Family Member or Caregiver on behalf of Athlete	26	Female	I live with my family (mother, father, grandparent, and/or caregiver)	Yes	None of the above	Yes			No	Lower-Middle Income
Athlete	25	Male	I live with my family (mother, father, grandparent, and/or caregiver)	Yes	None of the above	Yes			No	Lower-Middle Income
Family Member or Caregiver on behalf of Athlete	21	Female	I live with my family (mother, father, grandparent, and/or caregiver)	Yes	Cerebral Palsy	No	Yes			Lower-Middle Income
Athlete	23	Male	I live with my family (mother, father, grandparent, and/or caregiver)	Yes	Cerebral Palsy	No	Yes			Lower-Middle Income
Family Member or Caregiver on behalf of Athlete	20	Male	I live with my family (mother, father, grandparent, and/or caregiver)	Yes	Down syndrome	No	Yes			Lower-Middle Income
Family Member or Caregiver on behalf of Athlete	20	Male	I live with my family (mother, father, grandparent, and/or caregiver)	Yes	Cerebral Palsy	No	Yes			Lower-Middle Income
Program staff or Volunteer on behalf of athlete	21	Male	I live with my family (mother, father, grandparent, and/or caregiver)	Yes	Down syndrome	No	Yes			Lower-Middle Income
Athlete	28	Female	I live with my family (mother, father, grandparent, and/or caregiver)	Yes	None of the above	No	Yes			Lower-Middle Income
Athlete	31	Male	I live in my own home or apartment, by myself or with a roomate	Yes	None of the above	Yes			No	Lower-Middle Income
Program staff or Volunteer on behalf of athlete	23	Male	I live with my family (mother, father, grandparent, and/or caregiver)	Yes	None of the above	Yes			No	Lower-Middle Income
Athlete	36	Male	I live with my family (mother, father, grandparent, and/or caregiver)	Yes	None of the above	Yes			No	Lower-Middle Income
Program staff or Volunteer on behalf of athlete	29	Female	I live with my family (mother, father, grandparent, and/or caregiver)	Yes	Down syndrome	Yes			No	Lower-Middle Income
Athlete	22	Female	I live with my family (mother, father, grandparent, and/or caregiver)	Yes	Cerebral Palsy	Yes			No	Lower-Middle Income
Athlete	36	Male	I live in my own home or apartment, by myself or with a roomate	Yes	None of the above	Yes			No	Lower-Middle Income
Athlete	21	Male	I live with my family (mother, father, grandparent, and/or caregiver)	Yes	None of the above	No	Yes			Lower-Middle Income
Athlete	25	Female	I live with my family (mother, father, grandparent, and/or caregiver)	Yes	Down syndrome	Yes			No	Lower-Middle Income
Athlete	19	Female	I live with my family (mother, father, grandparent, and/or caregiver)	Yes	None of the above	No	Not sure	I am concerned about side-effects,Other		Lower-Middle Income
Family Member or Caregiver on behalf of Athlete	21	Female	I live with my family (mother, father, grandparent, and/or caregiver)	Yes	Down syndrome	Yes			No	Lower-Middle Income
Athlete	29	Male	I live with my family (mother, father, grandparent, and/or caregiver)	Yes	Down syndrome	No	No	I am concerned about side-effects,Other		Lower-Middle Income
Program staff or Volunteer on behalf of athlete	19	Male	I live with my family (mother, father, grandparent, and/or caregiver)	Yes	Down syndrome	No	Yes			Lower-Middle Income
Program staff or Volunteer on behalf of athlete	23	Male	I live with my family (mother, father, grandparent, and/or caregiver)	Yes	None of the above	Yes			No	Lower-Middle Income
Program staff or Volunteer on behalf of athlete	30	Female	I live with my family (mother, father, grandparent, and/or caregiver)	Yes	None of the above	Yes			No	Lower-Middle Income
Athlete	22	Male	I live with my family (mother, father, grandparent, and/or caregiver)	Yes	None of the above	Yes			No	Lower-Middle Income
Athlete	24	Female	I live with my family (mother, father, grandparent, and/or caregiver)	Yes	None of the above	Yes			No	Lower-Middle Income
Family Member or Caregiver on behalf of Athlete	23	Male	I live with my family (mother, father, grandparent, and/or caregiver)	Yes	Down syndrome	No	Not sure	I do not think the vaccine will work,I do not trust the government		Lower-Middle Income
Family Member or Caregiver on behalf of Athlete	27	Female	I live with my family (mother, father, grandparent, and/or caregiver)	Yes	Down syndrome	Yes			Yes	Lower-Middle Income
Program staff or Volunteer on behalf of athlete	35	Male	I live with my family (mother, father, grandparent, and/or caregiver)	Yes	Down syndrome	Yes			No	Lower-Middle Income
Program staff or Volunteer on behalf of athlete	27	Male	I live with my family (mother, father, grandparent, and/or caregiver)	Yes	Down syndrome	Yes			No	Lower-Middle Income
Athlete	20	Female	I live with my family (mother, father, grandparent, and/or caregiver)	Yes	None of the above	No	Yes			Lower-Middle Income
Athlete	22	Female	I live with my family (mother, father, grandparent, and/or caregiver)	Yes	Down syndrome	Yes			No	Lower-Middle Income
Athlete	22	Male	I live with my family (mother, father, grandparent, and/or caregiver)	Yes	Fragile X	Yes			No	Lower-Middle Income
Program staff or Volunteer on behalf of athlete	22	Male	I live with my family (mother, father, grandparent, and/or caregiver)	Yes	Down syndrome	Yes			No	Lower-Middle Income
Program staff or Volunteer on behalf of athlete	24	Female	I live with my family (mother, father, grandparent, and/or caregiver)	Yes	Autism	Yes			No	Lower-Middle Income
Family Member or Caregiver on behalf of Athlete	28	Female	I live with my family (mother, father, grandparent, and/or caregiver)	Yes	Cerebral Palsy	Yes			No	Lower-Middle Income
Athlete	24	Female	I live with my family (mother, father, grandparent, and/or caregiver)	Yes	None of the above	No	Yes			Lower-Middle Income
Athlete	19	Male	I live with my family (mother, father, grandparent, and/or caregiver)	Yes	Fragile X	Yes			No	Lower-Middle Income
Program staff or Volunteer on behalf of athlete	24	Female	I live with my family (mother, father, grandparent, and/or caregiver)	Yes	Down syndrome	Yes			No	Lower-Middle Income
Program staff or Volunteer on behalf of athlete	23	Female	I live with my family (mother, father, grandparent, and/or caregiver)	Yes	Down syndrome	Yes			No	Lower-Middle Income
Athlete	19	Female	I live with my family (mother, father, grandparent, and/or caregiver)	Yes	None of the above	No	Not sure	My parents or guardians do not want me to be vaccinated,Other		Lower-Middle Income
Athlete	19	Male	I live with my family (mother, father, grandparent, and/or caregiver)	Yes	None of the above	No	Not sure	Other		Lower-Middle Income
Program staff or Volunteer on behalf of athlete	39	Male	I live with my family (mother, father, grandparent, and/or caregiver)	Yes	None of the above	Yes			No	Lower-Middle Income
Program staff or Volunteer on behalf of athlete	24	Male	I live with my family (mother, father, grandparent, and/or caregiver)	Yes	None of the above	Yes			No	Lower-Middle Income
Athlete	19	Female	I live with my family (mother, father, grandparent, and/or caregiver)	Yes	None of the above	No	Yes			Lower-Middle Income
Program staff or Volunteer on behalf of athlete	23	Male	I live with my family (mother, father, grandparent, and/or caregiver)	Yes	Down syndrome	Yes			No	Lower-Middle Income
Athlete	22	Male	I live with my family (mother, father, grandparent, and/or caregiver)	Yes	Down syndrome	No	Yes			Lower-Middle Income
Program staff or Volunteer on behalf of athlete	20	Male	I live with my family (mother, father, grandparent, and/or caregiver)	Yes	None of the above	Yes			No	Lower-Middle Income
Athlete	27	Female	I live with my family (mother, father, grandparent, and/or caregiver)	Yes	Down syndrome	Yes			Yes	Lower-Middle Income
Program staff or Volunteer on behalf of athlete	30	Male	I live with my family (mother, father, grandparent, and/or caregiver)	Yes	None of the above	Yes			No	Lower-Middle Income
Program staff or Volunteer on behalf of athlete	21	Female	I live with my family (mother, father, grandparent, and/or caregiver)	Yes	None of the above	Yes			No	Lower-Middle Income
Family Member or Caregiver on behalf of Athlete	20	Male	I live with my family (mother, father, grandparent, and/or caregiver)	Yes	Down syndrome	Yes			No	Upper-Middle Income
Family Member or Caregiver on behalf of Athlete	18	Male	I live with my family (mother, father, grandparent, and/or caregiver)	Yes	None of the above	Yes			Yes	Upper-Middle Income
Athlete	22	Female	I live in a group home setting (or home in the community with people with ID)	Yes	Down syndrome	Yes			Yes	Upper-Middle Income
Program staff or Volunteer on behalf of athlete	20	Male	I live with my family (mother, father, grandparent, and/or caregiver)	Yes	None of the above	Yes			No	Upper-Middle Income
Family Member or Caregiver on behalf of Athlete	48	Male	I live in a group home setting (or home in the community with people with ID)	Yes	None of the above	Yes			Yes	High Income
Family Member or Caregiver on behalf of Athlete	55	Male	I live in a group home setting (or home in the community with people with ID)	Yes	Cerebral Palsy	Yes			Yes	High Income
Athlete	22	Female	I live with my family (mother, father, grandparent, and/or caregiver)	Yes	None of the above	Yes			Yes	High Income
Family Member or Caregiver on behalf of Athlete	43	Male	I live with my family (mother, father, grandparent, and/or caregiver)	Yes	Down syndrome	Yes			Yes	High Income
Athlete	25	Female	I live with my family (mother, father, grandparent, and/or caregiver)	Yes	None of the above	Yes			Yes	High Income
Athlete	49	Male	I live with my family (mother, father, grandparent, and/or caregiver)	Yes	None of the above					High Income
Family Member or Caregiver on behalf of Athlete	55	Male	I live with my family (mother, father, grandparent, and/or caregiver)	Yes	None of the above	Yes			Yes	High Income
Family Member or Caregiver on behalf of Athlete	37	Female	I live with my family (mother, father, grandparent, and/or caregiver)	Yes	None of the above	Yes			Yes	Upper-Middle Income
Athlete	43	Female	Other: (Please describe)	Yes	None of the above	Yes			Yes	Upper-Middle Income
Family Member or Caregiver on behalf of Athlete	19	Male	Other: (Please describe)	Yes	None of the above	Yes			Yes	Upper-Middle Income
Family Member or Caregiver on behalf of Athlete	22	Female	I live with my family (mother, father, grandparent, and/or caregiver)	Yes	None of the above	Yes			No	Upper-Middle Income
Family Member or Caregiver on behalf of Athlete	33	Female	I live with my family (mother, father, grandparent, and/or caregiver)	Yes	None of the above	Yes			No	Upper-Middle Income
Athlete	38	Male	I live with my family (mother, father, grandparent, and/or caregiver)	Yes	Down syndrome	Yes			Yes	Upper-Middle Income
Family Member or Caregiver on behalf of Athlete	37	Female	I live with my family (mother, father, grandparent, and/or caregiver)	Yes	None of the above	Yes			Yes	Upper-Middle Income
Family Member or Caregiver on behalf of Athlete	33	Male	I live with my family (mother, father, grandparent, and/or caregiver)	Yes	Down syndrome	Yes			No	Upper-Middle Income
Family Member or Caregiver on behalf of Athlete	26	Female	I live with my family (mother, father, grandparent, and/or caregiver)	Yes	Down syndrome	Yes			Yes	Upper-Middle Income
Athlete	30	Male	Other: (Please describe)	Yes	Down syndrome	Yes			Yes	Upper-Middle Income
Family Member or Caregiver on behalf of Athlete	20	Male	I live with my family (mother, father, grandparent, and/or caregiver)	Yes	Down syndrome	Yes			Yes	Upper-Middle Income
Athlete	30	Male	I live with my family (mother, father, grandparent, and/or caregiver)	Yes	None of the above	Yes			Yes	Upper-Middle Income
Athlete	36	Female	I live with my family (mother, father, grandparent, and/or caregiver)	Yes	None of the above	Yes			Yes	Upper-Middle Income
Family Member or Caregiver on behalf of Athlete	61	Male	I live with my family (mother, father, grandparent, and/or caregiver)	Yes	None of the above	Yes			Yes	Upper-Middle Income
Family Member or Caregiver on behalf of Athlete	30	Female	I live with my family (mother, father, grandparent, and/or caregiver)	Yes	None of the above	Yes			Yes	Upper-Middle Income
Family Member or Caregiver on behalf of Athlete	29	Female	I live with my family (mother, father, grandparent, and/or caregiver)	Yes	Down syndrome	Yes			Yes	Upper-Middle Income
Family Member or Caregiver on behalf of Athlete	33	Male	I live with my family (mother, father, grandparent, and/or caregiver)	Yes	None of the above	Yes			Yes	Upper-Middle Income
Family Member or Caregiver on behalf of Athlete	26	Male	I live with my family (mother, father, grandparent, and/or caregiver)	Yes	None of the above	Yes			No	Upper-Middle Income
Family Member or Caregiver on behalf of Athlete	27	Female	I live with my family (mother, father, grandparent, and/or caregiver)	Yes	Down syndrome	Yes			Yes	Upper-Middle Income
Family Member or Caregiver on behalf of Athlete	36	Male	I live with my family (mother, father, grandparent, and/or caregiver)	Yes	None of the above	Yes			Yes	Upper-Middle Income
Family Member or Caregiver on behalf of Athlete	28	Male	I live with my family (mother, father, grandparent, and/or caregiver)	Yes	None of the above	Yes			Yes	Upper-Middle Income
Family Member or Caregiver on behalf of Athlete	23	Female	I live with my family (mother, father, grandparent, and/or caregiver)	Yes	Down syndrome	Yes			Yes	Upper-Middle Income
Athlete	46	Male	I live with my family (mother, father, grandparent, and/or caregiver)	Yes	None of the above	Yes			Yes	Upper-Middle Income
Family Member or Caregiver on behalf of Athlete	24	Male	I live with my family (mother, father, grandparent, and/or caregiver)	Yes	None of the above	Yes			Yes	Upper-Middle Income
Athlete	37	Male	I live with my family (mother, father, grandparent, and/or caregiver)	Yes	Down syndrome	Yes			Yes	Upper-Middle Income
Family Member or Caregiver on behalf of Athlete	27	Female	I live with my family (mother, father, grandparent, and/or caregiver)	Yes	Down syndrome	Yes			Yes	Upper-Middle Income
Family Member or Caregiver on behalf of Athlete	52	Male	I live with my family (mother, father, grandparent, and/or caregiver)	Yes	Down syndrome	Yes			Yes	Upper-Middle Income
Athlete	51	Male	I live with my family (mother, father, grandparent, and/or caregiver)	Yes	Cerebral Palsy	Yes			Yes	Upper-Middle Income
Family Member or Caregiver on behalf of Athlete	34	Male	I live with my family (mother, father, grandparent, and/or caregiver)	Yes	None of the above	Yes			Yes	Upper-Middle Income
Family Member or Caregiver on behalf of Athlete	37	Female	I live with my family (mother, father, grandparent, and/or caregiver)	Yes	None of the above	Yes			Yes	Upper-Middle Income
Athlete	30	Female	I live with my family (mother, father, grandparent, and/or caregiver)	Yes	Down syndrome	Yes			Yes	Upper-Middle Income
Family Member or Caregiver on behalf of Athlete	35	Male	I live with my family (mother, father, grandparent, and/or caregiver)	Yes	Fragile X	Yes			Yes	Upper-Middle Income
Family Member or Caregiver on behalf of Athlete	29	Female	I live with my family (mother, father, grandparent, and/or caregiver)	Yes	None of the above	Yes			Yes	Upper-Middle Income
Family Member or Caregiver on behalf of Athlete	31	Male	I live with my family (mother, father, grandparent, and/or caregiver)	Yes	Down syndrome	Yes			Yes	Upper-Middle Income
Family Member or Caregiver on behalf of Athlete	26	Male	I live with my family (mother, father, grandparent, and/or caregiver)	Yes	Autism,Cerebral Palsy	Yes			No	Upper-Middle Income
Family Member or Caregiver on behalf of Athlete	37	Female	I live with my family (mother, father, grandparent, and/or caregiver)	Yes	Down syndrome	Yes			Yes	Upper-Middle Income
Family Member or Caregiver on behalf of Athlete	29	Female	I live with my family (mother, father, grandparent, and/or caregiver)	Yes	None of the above	Yes			Yes	Upper-Middle Income
Family Member or Caregiver on behalf of Athlete	29	Female	I live with my family (mother, father, grandparent, and/or caregiver)	Yes	Down syndrome	Yes			Yes	Upper-Middle Income
Family Member or Caregiver on behalf of Athlete	21	Male	I live with my family (mother, father, grandparent, and/or caregiver)	Yes	Down syndrome	Yes			Yes	Upper-Middle Income
Athlete	24	Female	Other: (Please describe)	Yes	Autism	No	Not sure	I have no access to the vaccine in my area		Upper-Middle Income
Family Member or Caregiver on behalf of Athlete	44	Male	I live with my family (mother, father, grandparent, and/or caregiver)	Yes	Down syndrome	Yes			Yes	Upper-Middle Income
Family Member or Caregiver on behalf of Athlete	38	Female	I live with my family (mother, father, grandparent, and/or caregiver)	Yes	Down syndrome	Yes			Yes	Upper-Middle Income
Athlete	19	Female	I live with my family (mother, father, grandparent, and/or caregiver)	Yes	Autism	Yes			Yes	Upper-Middle Income
Family Member or Caregiver on behalf of Athlete	21	Male	I live with my family (mother, father, grandparent, and/or caregiver)	Yes	Down syndrome	No	Not sure	I am concerned about side-effects,I had a negative experience with another vaccine		Upper-Middle Income
Athlete	19	Male	I live with my family (mother, father, grandparent, and/or caregiver)	Yes	Autism	No	No	I am concerned about side-effects,I had a negative experience with another vaccine,I do not like needles		Upper-Middle Income
Family Member or Caregiver on behalf of Athlete	40	Male	I live with my family (mother, father, grandparent, and/or caregiver)	Yes	Down syndrome	Yes			Yes	High Income
Athlete	27	Female	Other: (Please describe)	Yes	None of the above	Yes			Yes	High Income
Family Member or Caregiver on behalf of Athlete	19	Male	I live with my family (mother, father, grandparent, and/or caregiver)	Yes	Autism	Yes			Yes	High Income
Family Member or Caregiver on behalf of Athlete	19	Female	I live with my family (mother, father, grandparent, and/or caregiver)	Yes	None of the above	Yes			Yes	High Income
Family Member or Caregiver on behalf of Athlete	22	Male	I live with my family (mother, father, grandparent, and/or caregiver)	Yes	Autism	Yes			Yes	High Income
Athlete	33	Male	I live in my own home or apartment, by myself or with a roomate	Yes	Autism	Yes			Yes	High Income
Family Member or Caregiver on behalf of Athlete	18	Male	I live with my family (mother, father, grandparent, and/or caregiver)	Yes	Autism	Yes			Yes	High Income
Family Member or Caregiver on behalf of Athlete	50	Female	I live in my own home or apartment, by myself or with a roomate	Yes	None of the above	Yes			Yes	High Income
Family Member or Caregiver on behalf of Athlete	20	Male	I live with my family (mother, father, grandparent, and/or caregiver)	Yes	Down syndrome	Yes			Yes	High Income
Family Member or Caregiver on behalf of Athlete	29	Female	I live with my family (mother, father, grandparent, and/or caregiver)	Yes	Down syndrome	Yes			Yes	High Income
Family Member or Caregiver on behalf of Athlete	18	Male	I live with my family (mother, father, grandparent, and/or caregiver)	Yes	Down syndrome	Yes			Yes	High Income
Family Member or Caregiver on behalf of Athlete	21	Male	I live with my family (mother, father, grandparent, and/or caregiver)	Yes	None of the above	Yes			No	High Income
Family Member or Caregiver on behalf of Athlete	21	Male	I live with my family (mother, father, grandparent, and/or caregiver)	Yes	None of the above	Yes			No	High Income
Athlete	33	Female	I live with my family (mother, father, grandparent, and/or caregiver)	Yes	None of the above	Yes			Yes	High Income
Program staff or Volunteer on behalf of athlete	39	Male	I live in my own home or apartment, by myself or with a roomate	Yes	Down syndrome	Yes			No	High Income
Family Member or Caregiver on behalf of Athlete	22	Female	I live with my family (mother, father, grandparent, and/or caregiver)	Yes	None of the above	Yes			No	High Income
Athlete	27	Female	I live with my family (mother, father, grandparent, and/or caregiver)	Yes	None of the above	Yes			Yes	High Income
Athlete	33	Male	I live with my family (mother, father, grandparent, and/or caregiver)	Yes	None of the above	Yes			Yes	High Income
Athlete	22	Female	I live with my family (mother, father, grandparent, and/or caregiver)	Yes	Down syndrome	Yes			Yes	High Income
Family Member or Caregiver on behalf of Athlete	29	Male	I live with my family (mother, father, grandparent, and/or caregiver)	Yes	Down syndrome	Yes			Yes	High Income
Program staff or Volunteer on behalf of athlete	23	Male	I live with my family (mother, father, grandparent, and/or caregiver)	Yes	None of the above	Yes			No	High Income
Family Member or Caregiver on behalf of Athlete	35	Female	I live in my own home or apartment, by myself or with a roomate	Yes	None of the above	Yes			Yes	High Income
Family Member or Caregiver on behalf of Athlete	35	Female	I live in my own home or apartment, by myself or with a roomate	Yes	Down syndrome	Yes			Yes	High Income
Family Member or Caregiver on behalf of Athlete	19	Male	I live with my family (mother, father, grandparent, and/or caregiver)	Yes	Autism	Yes			Yes	High Income
Family Member or Caregiver on behalf of Athlete	32	Male	I live with my family (mother, father, grandparent, and/or caregiver)	Yes	None of the above	Yes			Yes	High Income
Family Member or Caregiver on behalf of Athlete	18	Female	I live with my family (mother, father, grandparent, and/or caregiver)	Yes	Autism	Yes			No	High Income
Family Member or Caregiver on behalf of Athlete	41	Male	I live with my family (mother, father, grandparent, and/or caregiver)	Yes	None of the above	Yes			Yes	High Income
Athlete	38	Male	I live with my family (mother, father, grandparent, and/or caregiver)	Yes	Autism	Yes			Yes	High Income
Family Member or Caregiver on behalf of Athlete	30	Female	I live with my family (mother, father, grandparent, and/or caregiver)	Yes	None of the above	Yes			No	High Income
Family Member or Caregiver on behalf of Athlete	21	Male	I live with my family (mother, father, grandparent, and/or caregiver)	Yes	Autism	Yes			No	High Income
Family Member or Caregiver on behalf of Athlete	34	Male	I live with my family (mother, father, grandparent, and/or caregiver)	Yes	Down syndrome	Yes			Yes	High Income
Family Member or Caregiver on behalf of Athlete	28	Female	I live with my family (mother, father, grandparent, and/or caregiver)	Yes	None of the above	Yes			Yes	High Income
Family Member or Caregiver on behalf of Athlete	23	Male	I live with my family (mother, father, grandparent, and/or caregiver)	Yes	Autism,Down syndrome	Yes			Yes	High Income
Family Member or Caregiver on behalf of Athlete	48	Male	I live with my family (mother, father, grandparent, and/or caregiver)	Yes	Autism	Yes			Yes	High Income
Family Member or Caregiver on behalf of Athlete	42	Male	I live with my family (mother, father, grandparent, and/or caregiver)	Yes	Autism	Yes			Yes	High Income
Family Member or Caregiver on behalf of Athlete	26	Female	I live with my family (mother, father, grandparent, and/or caregiver)	Yes	None of the above	Yes			Yes	High Income
Family Member or Caregiver on behalf of Athlete	23	Male	I live in my own home or apartment, by myself or with a roomate	Yes	Autism	Yes			Yes	High Income
Family Member or Caregiver on behalf of Athlete	19	Female	I live with my family (mother, father, grandparent, and/or caregiver)	Yes	Autism,Down syndrome	Yes			Yes	High Income
Family Member or Caregiver on behalf of Athlete	22	Male	I live with my family (mother, father, grandparent, and/or caregiver)	Yes	None of the above	Yes			Yes	High Income
Athlete	40	Female	I live with my family (mother, father, grandparent, and/or caregiver)	Yes	None of the above	Yes			Yes	High Income
Family Member or Caregiver on behalf of Athlete	23	Male	I live with my family (mother, father, grandparent, and/or caregiver)	Yes	None of the above	Yes			Yes	High Income
Family Member or Caregiver on behalf of Athlete	30	Male	I live with my family (mother, father, grandparent, and/or caregiver)	Yes	None of the above	Yes			No	High Income
Family Member or Caregiver on behalf of Athlete	31	Male	I live with my family (mother, father, grandparent, and/or caregiver)	Yes	None of the above	Yes			Yes	High Income
Athlete	27	Male	I live with my family (mother, father, grandparent, and/or caregiver)	Yes	None of the above	Yes			Yes	High Income
Family Member or Caregiver on behalf of Athlete	40	Female	I live with my family (mother, father, grandparent, and/or caregiver)	Yes	Down syndrome	Yes			Yes	High Income
Athlete	22	Male	I live with my family (mother, father, grandparent, and/or caregiver)	Yes	Autism	Yes			No	High Income
Athlete	59	Male	I live in my own home or apartment, by myself or with a roomate	Yes	None of the above	Yes			No	High Income
Athlete	25	Female	I live with my family (mother, father, grandparent, and/or caregiver)	Yes	None of the above	Yes			Yes	High Income
Family Member or Caregiver on behalf of Athlete	22	Female	I live with my family (mother, father, grandparent, and/or caregiver)	Yes	Down syndrome	Yes			Yes	High Income
Family Member or Caregiver on behalf of Athlete	30	Male	I live in my own home or apartment, by myself or with a roomate	Yes	Down syndrome	Yes			No	High Income
Family Member or Caregiver on behalf of Athlete	28	Male	I live with my family (mother, father, grandparent, and/or caregiver)	Yes	Autism	Yes			Yes	High Income
Family Member or Caregiver on behalf of Athlete	27	Female	I live with my family (mother, father, grandparent, and/or caregiver)	Yes	Autism	Yes			No	High Income
Family Member or Caregiver on behalf of Athlete	36	Female	I live with my family (mother, father, grandparent, and/or caregiver)	Yes	Down syndrome	Yes			Yes	High Income
Family Member or Caregiver on behalf of Athlete	28	Female	I live with my family (mother, father, grandparent, and/or caregiver)	Yes	None of the above	Yes			Yes	High Income
Family Member or Caregiver on behalf of Athlete	34	Male	I live with my family (mother, father, grandparent, and/or caregiver)	Yes	Down syndrome	Yes			Yes	High Income
Family Member or Caregiver on behalf of Athlete	35	Female	I live with my family (mother, father, grandparent, and/or caregiver)	Yes	Down syndrome	Yes			Yes	High Income
Athlete	23	Prefer not to answer	I live with my family (mother, father, grandparent, and/or caregiver)	Yes	Fragile X	Yes			No	High Income
Program staff or Volunteer on behalf of athlete	40	Prefer not to answer	I live with my family (mother, father, grandparent, and/or caregiver)	Yes	None of the above	Yes			Yes	High Income
Family Member or Caregiver on behalf of Athlete	60	Female	I live with my family (mother, father, grandparent, and/or caregiver)	Yes	None of the above	No	No	I do not think the vaccine is safe,I am concerned about side-effects,I do not think the vaccine will work,I do not trust the government,I do not trust the vaccine manufacturer,I do not have enough information about the vaccine yet		High Income
Family Member or Caregiver on behalf of Athlete	24	Female	I live with my family (mother, father, grandparent, and/or caregiver)	Yes	None of the above	Yes			Yes	High Income
Family Member or Caregiver on behalf of Athlete	37	Male	Other: (Please describe)	Yes	None of the above	Yes			Yes	High Income
Family Member or Caregiver on behalf of Athlete	32	Male	I live with my family (mother, father, grandparent, and/or caregiver)	Yes	Autism	Yes			Yes	High Income
Family Member or Caregiver on behalf of Athlete	24	Male	I live with my family (mother, father, grandparent, and/or caregiver)	Yes	Autism	Yes			Yes	High Income
Family Member or Caregiver on behalf of Athlete	23	Male	I live with my family (mother, father, grandparent, and/or caregiver)	Yes	Fragile X	Yes			No	High Income
Athlete	21	Female	I live with my family (mother, father, grandparent, and/or caregiver)	Yes	Autism	Yes			No	High Income
Family Member or Caregiver on behalf of Athlete	37	Male	I live with my family (mother, father, grandparent, and/or caregiver)	Yes	Autism	Yes			Yes	High Income
Family Member or Caregiver on behalf of Athlete	24	Male	I live in a group home setting (or home in the community with people with ID)	Yes	None of the above	Yes			Yes	High Income
Family Member or Caregiver on behalf of Athlete	64	Male	I live with my family (mother, father, grandparent, and/or caregiver)	Yes	Down syndrome	No	Yes			High Income
Athlete	28	Male	I live in a group home setting (or home in the community with people with ID)	Yes	Autism	Yes			Yes	High Income
Program staff or Volunteer on behalf of athlete	34	Male	I live in my own home or apartment, by myself or with a roomate	Yes	None of the above	Yes			Yes	High Income
Athlete	38	Male	I live in my own home or apartment, by myself or with a roomate	Yes	None of the above	Yes			Yes	High Income
Athlete	24	Female	I live in my own home or apartment, by myself or with a roomate	Yes	Cerebral Palsy	Yes			No	High Income
Athlete	43	Female	I live in my own home or apartment, by myself or with a roomate	Yes	None of the above	Yes			Yes	High Income
Family Member or Caregiver on behalf of Athlete	32	Male	I live with my family (mother, father, grandparent, and/or caregiver)	Yes	Cerebral Palsy	Yes			Yes	High Income
Family Member or Caregiver on behalf of Athlete	50	Female	I live with my family (mother, father, grandparent, and/or caregiver)	Yes	Autism	Yes			Yes	High Income
Athlete	35	Female	I live with my family (mother, father, grandparent, and/or caregiver)	Yes	None of the above	Yes			Yes	High Income
Athlete	35	Female	I live with my family (mother, father, grandparent, and/or caregiver)	Yes	None of the above	Yes			Yes	High Income
Program staff or Volunteer on behalf of athlete	28	Prefer not to answer	I live with my family (mother, father, grandparent, and/or caregiver)	Yes	Down syndrome	Yes			Yes	High Income
Athlete	55	Female	I live with my family (mother, father, grandparent, and/or caregiver)	Yes	None of the above	Yes			Yes	High Income
Family Member or Caregiver on behalf of Athlete	53	Male	I live in a group home setting (or home in the community with people with ID)	Yes	Cerebral Palsy	Yes			Yes	High Income
Program staff or Volunteer on behalf of athlete	28	Male	I live in a group home setting (or home in the community with people with ID)	Yes	Autism	Yes			Yes	High Income
Athlete	53	Male	I live in my own home or apartment, by myself or with a roomate	Yes	Cerebral Palsy	Yes			Yes	High Income
Athlete	26	Male	I live with my family (mother, father, grandparent, and/or caregiver)	Yes	None of the above	Yes			No	High Income
Athlete	42	Male	I live in my own home or apartment, by myself or with a roomate	Yes	None of the above	Yes			Yes	High Income
Athlete	23	Female	I live with my family (mother, father, grandparent, and/or caregiver)	Yes	None of the above	Yes			Yes	High Income
Athlete	36	Male	I live with my family (mother, father, grandparent, and/or caregiver)	Yes	None of the above	Yes			Yes	High Income
Program staff or Volunteer on behalf of athlete	24	Male	I live with my family (mother, father, grandparent, and/or caregiver)	Yes	None of the above	Yes			Yes	Upper-Middle Income
Athlete	36	Male	I live with my family (mother, father, grandparent, and/or caregiver)	Yes	Autism	No	No			High Income
Athlete	25	Male	I live with my family (mother, father, grandparent, and/or caregiver)	Yes	None of the above	Yes			Yes	High Income
Family Member or Caregiver on behalf of Athlete	39	Male	Other: (Please describe)	Yes	Down syndrome	Yes			Yes	High Income
Family Member or Caregiver on behalf of Athlete	31	Male	I live with my family (mother, father, grandparent, and/or caregiver)	Yes	Fragile X	Yes			Yes	High Income
Family Member or Caregiver on behalf of Athlete	36	Male	I live with my family (mother, father, grandparent, and/or caregiver)	Yes	None of the above	Yes			Yes	High Income
Family Member or Caregiver on behalf of Athlete	33	Male	I live with my family (mother, father, grandparent, and/or caregiver)	Yes	None of the above	Yes			Yes	High Income
Family Member or Caregiver on behalf of Athlete	27	Male	I live with my family (mother, father, grandparent, and/or caregiver)	Yes	Down syndrome	Yes			Yes	High Income
Family Member or Caregiver on behalf of Athlete	19	Female	I live with my family (mother, father, grandparent, and/or caregiver)	Yes	Down syndrome	Yes			No	High Income
Athlete	33	Male	I live with my family (mother, father, grandparent, and/or caregiver)	Yes	None of the above	Yes			Yes	High Income
Family Member or Caregiver on behalf of Athlete	34	Female	I live with my family (mother, father, grandparent, and/or caregiver)	Yes	None of the above	Yes			Yes	High Income
Athlete	35	Male	I live with my family (mother, father, grandparent, and/or caregiver)	Yes	None of the above	Yes			Yes	High Income
Family Member or Caregiver on behalf of Athlete	32	Female	I live with my family (mother, father, grandparent, and/or caregiver)	Yes	None of the above	Yes			Yes	High Income
Family Member or Caregiver on behalf of Athlete	18	Male	I live with my family (mother, father, grandparent, and/or caregiver)	Yes	None of the above	Yes			Yes	High Income
Family Member or Caregiver on behalf of Athlete	27	Female	I live with my family (mother, father, grandparent, and/or caregiver)	Yes	Down syndrome	Yes			Yes	High Income
Family Member or Caregiver on behalf of Athlete	30	Male	I live with my family (mother, father, grandparent, and/or caregiver)	Yes	Down syndrome	Yes			Yes	High Income
Family Member or Caregiver on behalf of Athlete	23	Male	I live with my family (mother, father, grandparent, and/or caregiver)	Yes	Autism	Yes			Yes	High Income
Athlete	19	Male	I live with my family (mother, father, grandparent, and/or caregiver)	Yes	Autism	Yes			Yes	High Income
Family Member or Caregiver on behalf of Athlete	28	Male	I live with my family (mother, father, grandparent, and/or caregiver)	Yes	None of the above	Yes			No	High Income
Athlete	18	Prefer not to answer	I live with my family (mother, father, grandparent, and/or caregiver)	Yes	Autism	Yes			Yes	High Income
Athlete	30	Male	I live with my family (mother, father, grandparent, and/or caregiver)	Yes	None of the above	Yes			Yes	High Income
Athlete	28	Female	I live with my family (mother, father, grandparent, and/or caregiver)	Yes	None of the above	Yes			Yes	High Income
Athlete	34	Male	I live with my family (mother, father, grandparent, and/or caregiver)	Yes	Cerebral Palsy	Yes			Yes	High Income
Family Member or Caregiver on behalf of Athlete	29	Male	I live with my family (mother, father, grandparent, and/or caregiver)	Yes	Down syndrome	No	Yes			High Income
Family Member or Caregiver on behalf of Athlete	18	Male	I live with my family (mother, father, grandparent, and/or caregiver)	Yes	Down syndrome	Yes			Yes	High Income
Athlete	22	Male	I live with my family (mother, father, grandparent, and/or caregiver)	Yes	None of the above	Yes			Yes	High Income
Family Member or Caregiver on behalf of Athlete	27	Female	I live with my family (mother, father, grandparent, and/or caregiver)	Yes	Down syndrome	Yes			Yes	High Income
Family Member or Caregiver on behalf of Athlete	25	Female	I live with my family (mother, father, grandparent, and/or caregiver)	Yes	Down syndrome	Yes			Yes	High Income
Family Member or Caregiver on behalf of Athlete	36	Female	I live with my family (mother, father, grandparent, and/or caregiver)	Yes	None of the above	Yes			Yes	High Income
Family Member or Caregiver on behalf of Athlete	19	Female	I live with my family (mother, father, grandparent, and/or caregiver)	Yes	Down syndrome	Yes			Yes	High Income
Family Member or Caregiver on behalf of Athlete	37	Female	I live with my family (mother, father, grandparent, and/or caregiver)	Yes	Autism	Yes			Yes	High Income
Family Member or Caregiver on behalf of Athlete	32	Female	I live with my family (mother, father, grandparent, and/or caregiver)	Yes	Down syndrome	Yes			Yes	High Income
Family Member or Caregiver on behalf of Athlete	18	Female	I live with my family (mother, father, grandparent, and/or caregiver)	Yes	Autism					High Income
Family Member or Caregiver on behalf of Athlete	21	Female	I live with my family (mother, father, grandparent, and/or caregiver)	Yes	Fragile X	Yes			No	High Income
Family Member or Caregiver on behalf of Athlete	28	Male	I live with my family (mother, father, grandparent, and/or caregiver)	Yes	Down syndrome	Yes			Yes	High Income
Family Member or Caregiver on behalf of Athlete	23	Male	I live with my family (mother, father, grandparent, and/or caregiver)	Yes	Autism	Yes			Yes	High Income
Family Member or Caregiver on behalf of Athlete	27	Male	I live with my family (mother, father, grandparent, and/or caregiver)	Yes	Down syndrome	Yes			Yes	High Income
Family Member or Caregiver on behalf of Athlete	29	Male	I live in my own home or apartment, by myself or with a roomate	Yes	Down syndrome	Yes			Yes	High Income
Athlete	26	Male	I live with my family (mother, father, grandparent, and/or caregiver)	Yes	None of the above	Yes			Yes	High Income
Family Member or Caregiver on behalf of Athlete	33	Male	I live with my family (mother, father, grandparent, and/or caregiver)	Yes	Down syndrome	Yes			Yes	High Income
Family Member or Caregiver on behalf of Athlete	24	Male	I live with my family (mother, father, grandparent, and/or caregiver)	Yes	Down syndrome	Yes			Yes	High Income
Family Member or Caregiver on behalf of Athlete	22	Female	I live in a group home setting (or home in the community with people with ID)	Yes	Down syndrome	Yes			Yes	High Income
Family Member or Caregiver on behalf of Athlete	37	Male	I live with my family (mother, father, grandparent, and/or caregiver)	Yes	Down syndrome	Yes			Yes	High Income
Family Member or Caregiver on behalf of Athlete	36	Female	I live with my family (mother, father, grandparent, and/or caregiver)	Yes	None of the above	Yes			Yes	High Income
Athlete	23	Male	I live with my family (mother, father, grandparent, and/or caregiver)	Yes	Autism	Yes			Yes	High Income
Family Member or Caregiver on behalf of Athlete	19	Male	Other: (Please describe)	Yes	None of the above	Yes			Yes	High Income
Family Member or Caregiver on behalf of Athlete	37	Male	I live with my family (mother, father, grandparent, and/or caregiver)	Yes	Down syndrome	Yes			Yes	High Income
Family Member or Caregiver on behalf of Athlete	18	Female	I live with my family (mother, father, grandparent, and/or caregiver)	Yes	Down syndrome	Yes			No	High Income
Athlete	23	Female	I live with my family (mother, father, grandparent, and/or caregiver)	Yes	None of the above	Yes			Yes	High Income
Family Member or Caregiver on behalf of Athlete	33	Male	I live with my family (mother, father, grandparent, and/or caregiver)	Yes	None of the above	Yes			Yes	High Income
Family Member or Caregiver on behalf of Athlete	20	Male	I live with my family (mother, father, grandparent, and/or caregiver)	Yes	Down syndrome	Yes			Yes	High Income
Athlete	30	Male	I live with my family (mother, father, grandparent, and/or caregiver)	Yes	None of the above	Yes			Yes	High Income
Athlete	18	Male	I live with my family (mother, father, grandparent, and/or caregiver)	Yes	Autism	Yes			No	Lower-Middle Income
Program staff or Volunteer on behalf of athlete	22	Male	I live with my family (mother, father, grandparent, and/or caregiver)	Yes	Down syndrome	Yes			No	Lower-Middle Income
Athlete	20	Male	Other: (Please describe)	Yes	None of the above	Yes			No	Lower-Middle Income
Program staff or Volunteer on behalf of athlete	20	Male	I live with my family (mother, father, grandparent, and/or caregiver)	Yes	None of the above	Yes			No	Lower-Middle Income
Program staff or Volunteer on behalf of athlete	19	Female	I live with my family (mother, father, grandparent, and/or caregiver)	Yes	Down syndrome	Yes			No	Lower-Middle Income
Athlete	20	Female	Other: (Please describe)	Yes	None of the above	Yes			No	Lower-Middle Income
Program staff or Volunteer on behalf of athlete	20	Male	I live with my family (mother, father, grandparent, and/or caregiver)	Yes	Autism	Yes			No	Lower-Middle Income
Athlete	20	Female	Other: (Please describe)	Yes	None of the above	Yes			No	Lower-Middle Income
Program staff or Volunteer on behalf of athlete	21	Male	I live with my family (mother, father, grandparent, and/or caregiver)	Yes	Cerebral Palsy	Yes			No	Lower-Middle Income
Program staff or Volunteer on behalf of athlete	24	Male	I live with my family (mother, father, grandparent, and/or caregiver)	Yes	Autism	Yes			No	Lower-Middle Income
Program staff or Volunteer on behalf of athlete	21	Female	I live with my family (mother, father, grandparent, and/or caregiver)	Yes	Autism	Yes			No	Lower-Middle Income
Athlete	20	Male	Other: (Please describe)	Yes	None of the above	Yes			No	Lower-Middle Income
Family Member or Caregiver on behalf of Athlete	18	Male	I live with my family (mother, father, grandparent, and/or caregiver)	Yes	Cerebral Palsy	No	Yes			Lower-Middle Income
Program staff or Volunteer on behalf of athlete	20	Female	I live with my family (mother, father, grandparent, and/or caregiver)	Yes	Autism,Down syndrome	No	Yes			Lower-Middle Income
Family Member or Caregiver on behalf of Athlete	18	Female	I live with my family (mother, father, grandparent, and/or caregiver)	Yes	Autism	Yes			No	Lower-Middle Income
Program staff or Volunteer on behalf of athlete	28	Female	I live with my family (mother, father, grandparent, and/or caregiver)	Yes	Down syndrome	No	Yes			Lower-Middle Income
Program staff or Volunteer on behalf of athlete	27	Male	I live with my family (mother, father, grandparent, and/or caregiver)	Yes	Autism	Yes			No	Lower-Middle Income
Athlete	20	Male	Other: (Please describe)	Yes	None of the above	Yes			No	Lower-Middle Income
Family Member or Caregiver on behalf of Athlete	19	Male	I live in a group home setting (or home in the community with people with ID)	Yes	Autism	Yes			No	Lower-Middle Income
Family Member or Caregiver on behalf of Athlete	20	Male	I live with my family (mother, father, grandparent, and/or caregiver)	Yes	None of the above	Yes			No	Lower-Middle Income
Family Member or Caregiver on behalf of Athlete	19	Male	I live with my family (mother, father, grandparent, and/or caregiver)	Yes	Autism	Yes			No	Lower-Middle Income
Family Member or Caregiver on behalf of Athlete	21	Male	I live in a group home setting (or home in the community with people with ID)	Yes	Autism	Yes			No	Lower-Middle Income
Family Member or Caregiver on behalf of Athlete	18	Male	I live with my family (mother, father, grandparent, and/or caregiver)	Yes	Down syndrome	No	Yes			Lower-Middle Income
Family Member or Caregiver on behalf of Athlete	18	Female	I live with my family (mother, father, grandparent, and/or caregiver)	Yes	None of the above	Yes			No	Lower-Middle Income
Program staff or Volunteer on behalf of athlete	19	Male	I live with my family (mother, father, grandparent, and/or caregiver)	Yes	Autism	No	Yes			Lower-Middle Income
Family Member or Caregiver on behalf of Athlete	19	Male	I live in a group home setting (or home in the community with people with ID)	Yes	Autism	Yes			No	Lower-Middle Income
Program staff or Volunteer on behalf of athlete	27	Male	I live with my family (mother, father, grandparent, and/or caregiver)	Yes	None of the above	Yes			No	Lower-Middle Income
Program staff or Volunteer on behalf of athlete	22	Male	I live in a group home setting (or home in the community with people with ID)	Yes	Autism,None of the above	Yes			No	Lower-Middle Income
Program staff or Volunteer on behalf of athlete	22	Male	I live with my family (mother, father, grandparent, and/or caregiver)	Yes	Autism	Yes			No	Lower-Middle Income
Program staff or Volunteer on behalf of athlete	19	Female	I live with my family (mother, father, grandparent, and/or caregiver)	Yes	Fragile X	No	Yes			Lower-Middle Income
Athlete	24	Male	I live with my family (mother, father, grandparent, and/or caregiver)	Yes	None of the above	Yes			No	Lower-Middle Income
Athlete	20	Male	I live with my family (mother, father, grandparent, and/or caregiver)	Yes	None of the above	Yes			No	Lower-Middle Income
Athlete	22	Female	I live with my family (mother, father, grandparent, and/or caregiver)	Yes	None of the above	Yes			No	Lower-Middle Income
Family Member or Caregiver on behalf of Athlete	23	Male	I live in a group home setting (or home in the community with people with ID)	Yes	Autism	Yes			No	Lower-Middle Income
Program staff or Volunteer on behalf of athlete	20	Female	I live with my family (mother, father, grandparent, and/or caregiver)	Yes	None of the above	Yes			No	Lower-Middle Income
Program staff or Volunteer on behalf of athlete	26	Female	I live with my family (mother, father, grandparent, and/or caregiver)	Yes	Autism	Yes			No	Lower-Middle Income
Athlete	20	Male	I live with my family (mother, father, grandparent, and/or caregiver)	Yes	Autism	No	Yes			Lower-Middle Income
Program staff or Volunteer on behalf of athlete	24	Female	I live with my family (mother, father, grandparent, and/or caregiver)	Yes	Autism,Down syndrome	Yes			No	Lower-Middle Income
Program staff or Volunteer on behalf of athlete	19	Male	I live with my family (mother, father, grandparent, and/or caregiver)	Yes	Autism	Yes			No	Lower-Middle Income
Program staff or Volunteer on behalf of athlete	20	Male	I live with my family (mother, father, grandparent, and/or caregiver)	Yes	Autism	Yes			No	Lower-Middle Income
Program staff or Volunteer on behalf of athlete	21	Female	I live with my family (mother, father, grandparent, and/or caregiver)	Yes	Autism	Yes			No	Lower-Middle Income
Athlete	22	Male	I live with my family (mother, father, grandparent, and/or caregiver)	Yes	None of the above	Yes			No	Lower-Middle Income
Program staff or Volunteer on behalf of athlete	20	Male	I live with my family (mother, father, grandparent, and/or caregiver)	Yes	Fragile X	Yes			No	Lower-Middle Income
Program staff or Volunteer on behalf of athlete	27	Female	I live with my family (mother, father, grandparent, and/or caregiver)	Yes	Down syndrome	Yes			Yes	Lower-Middle Income
Program staff or Volunteer on behalf of athlete	24	Female	I live with my family (mother, father, grandparent, and/or caregiver)	Yes	Autism	Yes			No	Lower-Middle Income
Program staff or Volunteer on behalf of athlete	22	Male	I live with my family (mother, father, grandparent, and/or caregiver)	Yes	Down syndrome	Yes			No	Lower-Middle Income
Athlete	19	Male	I live with my family (mother, father, grandparent, and/or caregiver)	Yes	None of the above	Yes			No	Lower-Middle Income
Family Member or Caregiver on behalf of Athlete	19	Male	I live with my family (mother, father, grandparent, and/or caregiver)	Yes	Autism	Yes			No	Lower-Middle Income
Program staff or Volunteer on behalf of athlete	19	Female	I live with my family (mother, father, grandparent, and/or caregiver)	Yes	None of the above	Yes			No	Lower-Middle Income
Athlete	21	Male	I live with my family (mother, father, grandparent, and/or caregiver)	Yes	None of the above	Yes			No	Lower-Middle Income
Athlete	19	Male	I live with my family (mother, father, grandparent, and/or caregiver)	Yes	Autism	Yes			No	Lower-Middle Income
Family Member or Caregiver on behalf of Athlete	21	Male	I live in a group home setting (or home in the community with people with ID)	Yes	Autism	Yes			No	Lower-Middle Income
Athlete	21	Female	I live with my family (mother, father, grandparent, and/or caregiver)	Yes	Autism,None of the above	Yes			No	Lower-Middle Income
Family Member or Caregiver on behalf of Athlete	21	Male	I live with my family (mother, father, grandparent, and/or caregiver)	Yes	Autism	Yes			No	Lower-Middle Income
Program staff or Volunteer on behalf of athlete	19	Male	I live with my family (mother, father, grandparent, and/or caregiver)	Yes	None of the above	No	Yes			Upper-Middle Income
Athlete	25	Male	I live in a group home setting (or home in the community with people with ID)	Yes	Autism	Yes			Yes	High Income
Athlete	36	Female	I live with my family (mother, father, grandparent, and/or caregiver)	Yes	Down syndrome	Yes			Yes	Lower-Middle Income
Athlete	23	Female	Other: (Please describe)	Yes	None of the above	Yes			No	Lower-Middle Income
Family Member or Caregiver on behalf of Athlete	22	Prefer not to answer	I live in a group home setting (or home in the community with people with ID)	Yes	None of the above	Yes			Yes	Lower-Middle Income
Program staff or Volunteer on behalf of athlete	24	Male	I live with my family (mother, father, grandparent, and/or caregiver)	Yes	Down syndrome	No	Yes			Lower-Middle Income
Family Member or Caregiver on behalf of Athlete	35	Male	I live with my family (mother, father, grandparent, and/or caregiver)	Yes	Autism	No	No	I do not think the vaccine is safe		Lower-Middle Income
Family Member or Caregiver on behalf of Athlete	23	Female	I live with my family (mother, father, grandparent, and/or caregiver)	Yes	None of the above	Yes			Yes	Lower-Middle Income
Athlete	19	Male	I live with my family (mother, father, grandparent, and/or caregiver)	Yes	Autism	Yes			Yes	Lower-Middle Income
Program staff or Volunteer on behalf of athlete	55	Male	I live in my own home or apartment, by myself or with a roomate	Yes	None of the above	No	Yes			Lower-Middle Income
Family Member or Caregiver on behalf of Athlete	33	Male	I live with my family (mother, father, grandparent, and/or caregiver)	Yes	None of the above	Yes			No	Lower-Middle Income
Athlete	34	Female	I live with my family (mother, father, grandparent, and/or caregiver)	Yes	Autism	Yes			Yes	Lower-Middle Income
Athlete	37	Male	I live with my family (mother, father, grandparent, and/or caregiver)	Yes	None of the above	Yes			Yes	Lower-Middle Income
Athlete	34	Male	I live with my family (mother, father, grandparent, and/or caregiver)	Yes	None of the above	Yes			Yes	Lower-Middle Income
Family Member or Caregiver on behalf of Athlete	38	Male	I live with my family (mother, father, grandparent, and/or caregiver)	Yes	Down syndrome	Yes			Yes	Lower-Middle Income
Athlete	37	Female	I live in my own home or apartment, by myself or with a roomate	Yes	Down syndrome	Yes			Yes	Lower-Middle Income
Athlete	34	Female	I live with my family (mother, father, grandparent, and/or caregiver)	Yes	None of the above	Yes			Yes	Lower-Middle Income
Athlete	18	Female	I live in my own home or apartment, by myself or with a roomate	Yes	Cerebral Palsy	Yes			No	Lower-Middle Income
Athlete	37	Female	I live in my own home or apartment, by myself or with a roomate	Yes	Down syndrome	Yes			Yes	Lower-Middle Income
Program staff or Volunteer on behalf of athlete	19	Female	I live with my family (mother, father, grandparent, and/or caregiver)	Yes	Down syndrome	No	Not sure	Other		Upper-Middle Income
Athlete	28	Male	I live in a group home setting (or home in the community with people with ID)	Yes	None of the above	Yes			No	Upper-Middle Income
Program staff or Volunteer on behalf of athlete	32	Female	I live with my family (mother, father, grandparent, and/or caregiver)	Yes	Autism	Yes			No	Upper-Middle Income
Athlete	29	Male	I live with my family (mother, father, grandparent, and/or caregiver)	Yes	Down syndrome	Yes			No	Upper-Middle Income
Program staff or Volunteer on behalf of athlete	55	Male	I live in my own home or apartment, by myself or with a roomate	Yes	Down syndrome	No	Yes			Upper-Middle Income
Athlete	46	Male	I live with my family (mother, father, grandparent, and/or caregiver)	Yes	Down syndrome	Yes			Yes	Upper-Middle Income
Family Member or Caregiver on behalf of Athlete	23	Male	I live with my family (mother, father, grandparent, and/or caregiver)	Yes	Down syndrome	Yes			No	Upper-Middle Income
Athlete	45	Female	I live with my family (mother, father, grandparent, and/or caregiver)	Yes	Cerebral Palsy	Yes			Yes	Upper-Middle Income
Program staff or Volunteer on behalf of athlete	19	Female	I live with my family (mother, father, grandparent, and/or caregiver)	Yes	Autism	Yes			No	Upper-Middle Income
Family Member or Caregiver on behalf of Athlete	40	Male	I live with my family (mother, father, grandparent, and/or caregiver)	Yes	Down syndrome	Yes			Yes	Upper-Middle Income
Athlete	29	Female	I live with my family (mother, father, grandparent, and/or caregiver)	Yes	Cerebral Palsy	Yes			No	Upper-Middle Income
Family Member or Caregiver on behalf of Athlete	32	Male	I live with my family (mother, father, grandparent, and/or caregiver)	Yes	None of the above	Yes			No	Upper-Middle Income
Program staff or Volunteer on behalf of athlete	21	Female	I live with my family (mother, father, grandparent, and/or caregiver)	Yes	None of the above	Yes			No	Upper-Middle Income
Family Member or Caregiver on behalf of Athlete	39	Female	I live with my family (mother, father, grandparent, and/or caregiver)	Yes	Cerebral Palsy	No	Yes			Upper-Middle Income
Program staff or Volunteer on behalf of athlete	48	Male	I live in my own home or apartment, by myself or with a roomate	Yes	Autism	Yes			No	Upper-Middle Income
Family Member or Caregiver on behalf of Athlete	18	Male	I live with my family (mother, father, grandparent, and/or caregiver)	Yes	Autism	Yes			No	Upper-Middle Income
Athlete	32	Male	I live with my family (mother, father, grandparent, and/or caregiver)	Yes	None of the above	Yes			Yes	Upper-Middle Income
Family Member or Caregiver on behalf of Athlete	34	Male	I live with my family (mother, father, grandparent, and/or caregiver)	Yes	Cerebral Palsy	Yes			Yes	Upper-Middle Income
Program staff or Volunteer on behalf of athlete	26	Female	I live with my family (mother, father, grandparent, and/or caregiver)	Yes	Down syndrome	Yes			Yes	Upper-Middle Income
Family Member or Caregiver on behalf of Athlete	32	Female	I live with my family (mother, father, grandparent, and/or caregiver)	Yes	Down syndrome	Yes			Yes	Upper-Middle Income
Family Member or Caregiver on behalf of Athlete	23	Female	I live with my family (mother, father, grandparent, and/or caregiver)	Yes	None of the above	Yes			Yes	Upper-Middle Income
Family Member or Caregiver on behalf of Athlete	30	Male	I live with my family (mother, father, grandparent, and/or caregiver)	Yes	Cerebral Palsy	Yes			Yes	Upper-Middle Income
Family Member or Caregiver on behalf of Athlete	21	Male	I live with my family (mother, father, grandparent, and/or caregiver)	Yes	Autism	Yes			Yes	Upper-Middle Income
Program staff or Volunteer on behalf of athlete	43	Male	I live with my family (mother, father, grandparent, and/or caregiver)	Yes	Fragile X	Yes			Yes	Upper-Middle Income
Family Member or Caregiver on behalf of Athlete	18	Male	I live with my family (mother, father, grandparent, and/or caregiver)	Yes	Down syndrome	Yes			Yes	Upper-Middle Income
Program staff or Volunteer on behalf of athlete	21	Male	I live with my family (mother, father, grandparent, and/or caregiver)	Yes	Down syndrome	Yes			Yes	Upper-Middle Income
Family Member or Caregiver on behalf of Athlete	23	Female	I live with my family (mother, father, grandparent, and/or caregiver)	Yes	None of the above	Yes			Yes	Upper-Middle Income
Athlete	26	Female	I live with my family (mother, father, grandparent, and/or caregiver)	Yes	Fragile X	Yes			Yes	Upper-Middle Income
Athlete	33	Female	I live with my family (mother, father, grandparent, and/or caregiver)	Yes	Down syndrome	Yes			Yes	Upper-Middle Income
Athlete	23	Female	I live with my family (mother, father, grandparent, and/or caregiver)	Yes	Down syndrome	Yes			Yes	Upper-Middle Income
Family Member or Caregiver on behalf of Athlete	37	Female	I live with my family (mother, father, grandparent, and/or caregiver)	Yes	Down syndrome	Yes			Yes	Upper-Middle Income
Family Member or Caregiver on behalf of Athlete	20	Female	I live with my family (mother, father, grandparent, and/or caregiver)	Yes	Down syndrome	Yes			Yes	Upper-Middle Income
Athlete	30	Male	I live with my family (mother, father, grandparent, and/or caregiver)	Yes	Fragile X	Yes			Yes	Upper-Middle Income
Program staff or Volunteer on behalf of athlete	34	Male	I live with my family (mother, father, grandparent, and/or caregiver)	Yes	Cerebral Palsy	Yes			Yes	Upper-Middle Income
Family Member or Caregiver on behalf of Athlete	26	Male	I live with my family (mother, father, grandparent, and/or caregiver)	Yes	Down syndrome	Yes			Yes	Upper-Middle Income
Family Member or Caregiver on behalf of Athlete	18	Male	I live with my family (mother, father, grandparent, and/or caregiver)	Yes	Autism	Yes			No	Upper-Middle Income
Family Member or Caregiver on behalf of Athlete	34	Male	I live with my family (mother, father, grandparent, and/or caregiver)	Yes	None of the above	Yes			Yes	Upper-Middle Income
Athlete	38	Male	I live with my family (mother, father, grandparent, and/or caregiver)	Yes	Cerebral Palsy	Yes			Yes	Upper-Middle Income
Athlete	23	Female	I live with my family (mother, father, grandparent, and/or caregiver)	Yes	Down syndrome	Yes			Yes	Upper-Middle Income
Family Member or Caregiver on behalf of Athlete	35	Female	I live in a group home setting (or home in the community with people with ID)	Yes	None of the above	Yes			Yes	Upper-Middle Income
Family Member or Caregiver on behalf of Athlete	37	Female	I live with my family (mother, father, grandparent, and/or caregiver)	Yes	Down syndrome	Yes			No	Upper-Middle Income
Program staff or Volunteer on behalf of athlete	30	Male	I live with my family (mother, father, grandparent, and/or caregiver)	Yes	Down syndrome	Yes			No	Upper-Middle Income
Family Member or Caregiver on behalf of Athlete	26	Male	I live with my family (mother, father, grandparent, and/or caregiver)	Yes	Down syndrome	Yes			Yes	Upper-Middle Income
Family Member or Caregiver on behalf of Athlete	26	Male	I live with my family (mother, father, grandparent, and/or caregiver)	Yes	Down syndrome	Yes			Yes	Upper-Middle Income
Program staff or Volunteer on behalf of athlete	27	Female	I live with my family (mother, father, grandparent, and/or caregiver)	Yes	Down syndrome	Yes			Yes	Upper-Middle Income
Program staff or Volunteer on behalf of athlete	32	Male	I live with my family (mother, father, grandparent, and/or caregiver)	Yes	Down syndrome	Yes			Yes	Upper-Middle Income
Family Member or Caregiver on behalf of Athlete	31	Male	I live with my family (mother, father, grandparent, and/or caregiver)	Yes	Cerebral Palsy	Yes			Yes	Upper-Middle Income
Athlete	37	Male	I live with my family (mother, father, grandparent, and/or caregiver)	Yes	Down syndrome	Yes			Yes	Upper-Middle Income
Family Member or Caregiver on behalf of Athlete	38	Female	I live with my family (mother, father, grandparent, and/or caregiver)	Yes	Down syndrome	Yes			Yes	Upper-Middle Income
Family Member or Caregiver on behalf of Athlete	25	Male	I live with my family (mother, father, grandparent, and/or caregiver)	Yes	None of the above	Yes			Yes	Upper-Middle Income
Family Member or Caregiver on behalf of Athlete	31	Female	I live with my family (mother, father, grandparent, and/or caregiver)	Yes	Down syndrome	Yes			Yes	Upper-Middle Income
Family Member or Caregiver on behalf of Athlete	25	Female	I live with my family (mother, father, grandparent, and/or caregiver)	Yes	Down syndrome	Yes			Yes	Upper-Middle Income
Athlete	41	Male	I live with my family (mother, father, grandparent, and/or caregiver)	Yes	Autism	Yes			No	Upper-Middle Income
Athlete	43	Male	I live with my family (mother, father, grandparent, and/or caregiver)	Yes	Cerebral Palsy	Yes			Yes	Upper-Middle Income
Family Member or Caregiver on behalf of Athlete	19	Male	I live with my family (mother, father, grandparent, and/or caregiver)	Yes	Cerebral Palsy	Yes			Yes	Upper-Middle Income
Family Member or Caregiver on behalf of Athlete	24	Female	I live with my family (mother, father, grandparent, and/or caregiver)	Yes	Down syndrome	Yes			Yes	Upper-Middle Income
Family Member or Caregiver on behalf of Athlete	21	Male	I live with my family (mother, father, grandparent, and/or caregiver)	Yes	Fragile X	Yes			Yes	Upper-Middle Income
Program staff or Volunteer on behalf of athlete	40	Male	I live with my family (mother, father, grandparent, and/or caregiver)	Yes	None of the above	Yes			Yes	Upper-Middle Income
Family Member or Caregiver on behalf of Athlete	24	Male	Other: (Please describe)	Yes	None of the above	Yes			Yes	Upper-Middle Income
Family Member or Caregiver on behalf of Athlete	29	Female	Other: (Please describe)	Yes	None of the above	Yes			No	Upper-Middle Income
Family Member or Caregiver on behalf of Athlete	25	Male	I live with my family (mother, father, grandparent, and/or caregiver)	Yes	Down syndrome	Yes			Yes	Upper-Middle Income
Family Member or Caregiver on behalf of Athlete	40	Male	Other: (Please describe)	Yes	None of the above	Yes			Yes	Upper-Middle Income
Athlete	36	Male	I live with my family (mother, father, grandparent, and/or caregiver)	Yes	Down syndrome	Yes			Yes	Upper-Middle Income
Family Member or Caregiver on behalf of Athlete	39	Male	I live with my family (mother, father, grandparent, and/or caregiver)	Yes	None of the above	Yes			Yes	Upper-Middle Income
Athlete	47	Female	I live with my family (mother, father, grandparent, and/or caregiver)	Yes	Fragile X	Yes			Yes	Upper-Middle Income
Program staff or Volunteer on behalf of athlete	44	Male	I live with my family (mother, father, grandparent, and/or caregiver)	Yes	Fragile X	Yes			Yes	Upper-Middle Income
Athlete	26	Male	I live with my family (mother, father, grandparent, and/or caregiver)	Yes	None of the above	Yes			Yes	Upper-Middle Income
Family Member or Caregiver on behalf of Athlete	18	Male	I live with my family (mother, father, grandparent, and/or caregiver)	Yes	Autism	Yes			Yes	Upper-Middle Income
Family Member or Caregiver on behalf of Athlete	19	Female	I live with my family (mother, father, grandparent, and/or caregiver)	Yes	Down syndrome	Yes			Yes	Upper-Middle Income
Family Member or Caregiver on behalf of Athlete	32	Male	I live with my family (mother, father, grandparent, and/or caregiver)	Yes	None of the above	Yes			Yes	Upper-Middle Income
Family Member or Caregiver on behalf of Athlete	58	Male	I live with my family (mother, father, grandparent, and/or caregiver)	Yes	Fragile X	Yes			Yes	Upper-Middle Income
Family Member or Caregiver on behalf of Athlete	35	Female	I live with my family (mother, father, grandparent, and/or caregiver)	Yes	Down syndrome	Yes			Yes	Upper-Middle Income
Family Member or Caregiver on behalf of Athlete	39	Female	I live with my family (mother, father, grandparent, and/or caregiver)	Yes	None of the above	Yes			Yes	Upper-Middle Income
Athlete	44	Male	I live with my family (mother, father, grandparent, and/or caregiver)	Yes	Down syndrome	Yes			Yes	Upper-Middle Income
Family Member or Caregiver on behalf of Athlete	27	Male	I live with my family (mother, father, grandparent, and/or caregiver)	Yes	None of the above	Yes			Yes	Upper-Middle Income
Athlete	26	Male	I live with my family (mother, father, grandparent, and/or caregiver)	Yes	None of the above	Yes			No	Upper-Middle Income
Athlete	35	Male	I live with my family (mother, father, grandparent, and/or caregiver)	Yes	None of the above	Yes			Yes	Upper-Middle Income
Family Member or Caregiver on behalf of Athlete	22	Male	I live with my family (mother, father, grandparent, and/or caregiver)	Yes	Cerebral Palsy	Yes			Yes	Upper-Middle Income
Family Member or Caregiver on behalf of Athlete	37	Female	Other: (Please describe)	Yes	None of the above	Yes			Yes	Upper-Middle Income
Family Member or Caregiver on behalf of Athlete	26	Female	I live with my family (mother, father, grandparent, and/or caregiver)	Yes	Down syndrome	Yes			Yes	Upper-Middle Income
Family Member or Caregiver on behalf of Athlete	39	Female	I live with my family (mother, father, grandparent, and/or caregiver)	Yes	None of the above	Yes			Yes	Upper-Middle Income
Athlete	20	Female	I live with my family (mother, father, grandparent, and/or caregiver)	Yes	Down syndrome	Yes			Yes	Upper-Middle Income
Athlete	22	Male	I live with my family (mother, father, grandparent, and/or caregiver)	Yes	None of the above	Yes			Yes	Upper-Middle Income
Family Member or Caregiver on behalf of Athlete	26	Male	I live with my family (mother, father, grandparent, and/or caregiver)	Yes	Down syndrome	Yes			Yes	Upper-Middle Income
Family Member or Caregiver on behalf of Athlete	22	Male	I live with my family (mother, father, grandparent, and/or caregiver)	Yes	Autism,None of the above	Yes			Yes	Upper-Middle Income
Family Member or Caregiver on behalf of Athlete	35	Female	I live with my family (mother, father, grandparent, and/or caregiver)	Yes	Down syndrome	Yes			Yes	Upper-Middle Income
Family Member or Caregiver on behalf of Athlete	22	Female	I live with my family (mother, father, grandparent, and/or caregiver)	Yes	Down syndrome	Yes			Yes	Upper-Middle Income
Family Member or Caregiver on behalf of Athlete	30	Male	I live with my family (mother, father, grandparent, and/or caregiver)	Yes	Autism	Yes			Yes	High Income
Athlete	39	Male	I live with my family (mother, father, grandparent, and/or caregiver)	Yes	None of the above	No	Not sure	I do not think the vaccine will work		Upper-Middle Income
Program staff or Volunteer on behalf of athlete	41	Male	I live with my family (mother, father, grandparent, and/or caregiver)	Yes	None of the above	Yes			No	Upper-Middle Income
Athlete	21	Male	I live with my family (mother, father, grandparent, and/or caregiver)	Yes	None of the above	No	Yes			Low-Income
Program staff or Volunteer on behalf of athlete	36	Female	I live with my family (mother, father, grandparent, and/or caregiver)	Yes	Down syndrome	No	No	I do not like needles		Low-Income
Athlete	19	Female	I live with my family (mother, father, grandparent, and/or caregiver)	Yes	Autism	Yes			Yes	Low-Income
Athlete	22	Female	I live with my family (mother, father, grandparent, and/or caregiver)	Yes	Down syndrome	No	Yes			Low-Income
Athlete	19	Female	I live with my family (mother, father, grandparent, and/or caregiver)	Yes	Autism	Yes			Yes	Low-Income
Family Member or Caregiver on behalf of Athlete	29	Female	I live with my family (mother, father, grandparent, and/or caregiver)	Yes	Down syndrome	No	Not sure	I have no access to the vaccine in my area,I do not have transportation to get the vaccine		Low-Income
Athlete	26	Male	I live with my family (mother, father, grandparent, and/or caregiver)	Yes	Autism	No	Yes			Low-Income
Athlete	19	Female	I live with my family (mother, father, grandparent, and/or caregiver)	Yes	Autism	Yes			Yes	Low-Income
Athlete	26	Male	I live with my family (mother, father, grandparent, and/or caregiver)	Yes	Down syndrome	No	Yes			Low-Income
Family Member or Caregiver on behalf of Athlete	18	Male	I live with my family (mother, father, grandparent, and/or caregiver)	Yes	None of the above	Yes			Yes	Low-Income
Athlete	22	Male	I live with my family (mother, father, grandparent, and/or caregiver)	Yes	Autism	Yes			Yes	Low-Income
Athlete	30	Male	I live with my family (mother, father, grandparent, and/or caregiver)	Yes	Down syndrome	No	Not sure	I have no access to the vaccine in my area,My parents or guardians do not want me to be vaccinated,I do not have transportation to get the vaccine,I do not like needles		Low-Income
Athlete	23	Male	I live with my family (mother, father, grandparent, and/or caregiver)	Yes	Autism	No	Not sure	I have no access to the vaccine in my area,I do not have transportation to get the vaccine		Low-Income
Athlete	21	Male	I live with my family (mother, father, grandparent, and/or caregiver)	Yes	Autism	Yes			Yes	Low-Income
Athlete	22	Female	I live with my family (mother, father, grandparent, and/or caregiver)	Yes	Autism	Yes			Yes	Low-Income
Athlete	20	Male	I live with my family (mother, father, grandparent, and/or caregiver)	Yes	Autism	No	Not sure	I have no access to the vaccine in my area		Low-Income
Program staff or Volunteer on behalf of athlete	27	Female	I live with my family (mother, father, grandparent, and/or caregiver)	Yes	Down syndrome	No	Yes			Low-Income
Athlete	32	Male	I live with my family (mother, father, grandparent, and/or caregiver)	Yes	Down syndrome	No	Yes			Low-Income
Athlete	19	Female	I live with my family (mother, father, grandparent, and/or caregiver)	Yes	Down syndrome	Yes			Yes	Low-Income
Athlete	22	Female	I live with my family (mother, father, grandparent, and/or caregiver)	Yes	Autism	Yes			Yes	Low-Income
Athlete	36	Male	I live with my family (mother, father, grandparent, and/or caregiver)	Yes	Autism	No	Yes			Low-Income
Athlete	24	Male	I live with my family (mother, father, grandparent, and/or caregiver)	Yes	Autism	Yes			Yes	Low-Income
Athlete	28	Male	I live in my own home or apartment, by myself or with a roomate	Yes	Autism	No	No	I do not think the vaccine is safe		Low-Income
Athlete	19	Male	I live with my family (mother, father, grandparent, and/or caregiver)	Yes	Down syndrome	No	Yes			Low-Income
Athlete	22	Female	I live with my family (mother, father, grandparent, and/or caregiver)	Yes	Autism	No	Not sure	I am concerned about side-effects,I do not like needles		Low-Income
Athlete	21	Male	I live with my family (mother, father, grandparent, and/or caregiver)	Yes	Autism	No	Not sure	I have no access to the vaccine in my area,I do not have transportation to get the vaccine,I do not like needles		Low-Income
Athlete	22	Male	I live with my family (mother, father, grandparent, and/or caregiver)	Yes	Autism	Yes			Yes	Low-Income
Athlete	19	Male	I live with my family (mother, father, grandparent, and/or caregiver)	Yes	Autism	Yes			Yes	Low-Income
Athlete	19	Female	I live with my family (mother, father, grandparent, and/or caregiver)	Yes	Autism	Yes			Yes	Low-Income
Athlete	24	Female	I live with my family (mother, father, grandparent, and/or caregiver)	Yes	Autism	No	Yes			Low-Income
Athlete	50	Male	I live with my family (mother, father, grandparent, and/or caregiver)	Yes	Autism	No	Yes			Low-Income
Athlete	23	Female	I live with my family (mother, father, grandparent, and/or caregiver)	Yes	Autism	No	No	I do not have transportation to get the vaccine,I do not like needles		Low-Income
Athlete	21	Male	I live with my family (mother, father, grandparent, and/or caregiver)	Yes	Autism	No	Yes			Low-Income
Athlete	20	Female	I live with my family (mother, father, grandparent, and/or caregiver)	Yes	Autism	No	Yes			Low-Income
Athlete	23	Female	I live with my family (mother, father, grandparent, and/or caregiver)	Yes	Autism	Yes			Yes	Low-Income
Family Member or Caregiver on behalf of Athlete	34	Female	I live with my family (mother, father, grandparent, and/or caregiver)	Yes	Down syndrome	No	Yes			Low-Income
Athlete	26	Male	I live with my family (mother, father, grandparent, and/or caregiver)	Yes	Autism	No	Yes			Low-Income
Athlete	20	Male	I live with my family (mother, father, grandparent, and/or caregiver)	Yes	Autism	Yes			Yes	Low-Income
Family Member or Caregiver on behalf of Athlete	32	Female	I live with my family (mother, father, grandparent, and/or caregiver)	Yes	Down syndrome	No	Not sure	I have no access to the vaccine in my area		Low-Income
Athlete	22	Male	I live with my family (mother, father, grandparent, and/or caregiver)	Yes	Down syndrome	No	Not sure	I do not have transportation to get the vaccine		Low-Income
Program staff or Volunteer on behalf of athlete	26	Female	I live with my family (mother, father, grandparent, and/or caregiver)	Yes	Down syndrome	No	Not sure	I have no access to the vaccine in my area,I do not have transportation to get the vaccine		Low-Income
Family Member or Caregiver on behalf of Athlete	31	Male	I live with my family (mother, father, grandparent, and/or caregiver)	Yes	Cerebral Palsy	No	Yes			Low-Income
Family Member or Caregiver on behalf of Athlete	27	Male	I live with my family (mother, father, grandparent, and/or caregiver)	Yes	Down syndrome	No	Yes			Low-Income
Family Member or Caregiver on behalf of Athlete	23	Male	I live with my family (mother, father, grandparent, and/or caregiver)	Yes	Fragile X	No	Yes			Low-Income
Family Member or Caregiver on behalf of Athlete	28	Male	I live with my family (mother, father, grandparent, and/or caregiver)	Yes	Fragile X	No	Yes			Low-Income
Athlete	34	Female	I live in a group home setting (or home in the community with people with ID)	Yes	Fragile X	No	Not sure	I am concerned about side-effects,I do not have enough information about the vaccine yet		Low-Income
Family Member or Caregiver on behalf of Athlete	27	Male	I live in a group home setting (or home in the community with people with ID)	Yes	Autism	No	Not sure	I have no access to the vaccine in my area,I am concerned about side-effects		Low-Income
Program staff or Volunteer on behalf of athlete	39	Male	I live with my family (mother, father, grandparent, and/or caregiver)	Yes	Fragile X	No	Yes			Low-Income
Program staff or Volunteer on behalf of athlete	27	Male	I live with my family (mother, father, grandparent, and/or caregiver)	Yes	Fragile X	No	Yes			Low-Income
Program staff or Volunteer on behalf of athlete	24	Female	I live with my family (mother, father, grandparent, and/or caregiver)	Yes	Fragile X	No	Yes			Low-Income
Family Member or Caregiver on behalf of Athlete	33	Male	I live with my family (mother, father, grandparent, and/or caregiver)	Yes	Fragile X	No	Yes			Low-Income
Program staff or Volunteer on behalf of athlete	26	Male	I live with my family (mother, father, grandparent, and/or caregiver)	Yes	Fragile X					Low-Income
Family Member or Caregiver on behalf of Athlete	30	Male	I live in a group home setting (or home in the community with people with ID)	Yes	Cerebral Palsy	No	Not sure	I am concerned about side-effects,I do not think the vaccine will work,I do not have enough information about the vaccine yet		Low-Income
Program staff or Volunteer on behalf of athlete	29	Female	I live with my family (mother, father, grandparent, and/or caregiver)	Yes	Down syndrome	No	Yes			Low-Income
Program staff or Volunteer on behalf of athlete	37	Female	I live with my family (mother, father, grandparent, and/or caregiver)	Yes	Fragile X	No	Yes			Low-Income
Program staff or Volunteer on behalf of athlete	31	Female	I live with my family (mother, father, grandparent, and/or caregiver)	Yes	Fragile X	No	Not sure	I have no access to the vaccine in my area,I do not think the vaccine is safe,My parents or guardians do not want me to be vaccinated,I am concerned about side-effects,I do not think the vaccine will work,I do not trust the government,I do not trust the vaccine manufacturer		Low-Income
Family Member or Caregiver on behalf of Athlete	19	Female	I live with my family (mother, father, grandparent, and/or caregiver)	Yes	Cerebral Palsy	No	Yes			Low-Income
Program staff or Volunteer on behalf of athlete	36	Male	I live in a group home setting (or home in the community with people with ID)	Yes	Cerebral Palsy	No	Yes			Low-Income
Program staff or Volunteer on behalf of athlete	29	Male	I live with my family (mother, father, grandparent, and/or caregiver)	Yes	Fragile X	No	Yes			Low-Income
Program staff or Volunteer on behalf of athlete	30	Male	I live with my family (mother, father, grandparent, and/or caregiver)	Yes	Fragile X	No	Not sure	I do not think the vaccine is safe,I do not trust the government		Low-Income
Program staff or Volunteer on behalf of athlete	38	Male	I live with my family (mother, father, grandparent, and/or caregiver)	Yes	Cerebral Palsy					Low-Income
Family Member or Caregiver on behalf of Athlete	27	Male	I live with my family (mother, father, grandparent, and/or caregiver)	Yes	Fragile X	No	Yes			Low-Income
Family Member or Caregiver on behalf of Athlete	21	Male	I live with my family (mother, father, grandparent, and/or caregiver)	Yes	Down syndrome	No	Yes			Low-Income
Family Member or Caregiver on behalf of Athlete	31	Male	I live with my family (mother, father, grandparent, and/or caregiver)	Yes	Cerebral Palsy	No	Yes			Low-Income
Program staff or Volunteer on behalf of athlete	31	Female	I live with my family (mother, father, grandparent, and/or caregiver)	Yes	Fragile X	No	No	I do not think the vaccine is safe,My parents or guardians do not want me to be vaccinated,I do not think the vaccine will work,I do not trust the government,I do not trust the vaccine manufacturer,I had a negative experience with another vaccine,I do not like needles		Low-Income
Program staff or Volunteer on behalf of athlete	24	Male	I live in a group home setting (or home in the community with people with ID)	Yes	Down syndrome	No	Yes			Low-Income
Program staff or Volunteer on behalf of athlete	25	Female	I live in a group home setting (or home in the community with people with ID)	Yes	Fragile X	No	Yes			Low-Income
Program staff or Volunteer on behalf of athlete	36	Male	I live with my family (mother, father, grandparent, and/or caregiver)	Yes	Fragile X	No	Not sure	I do not have enough information about the vaccine yet		Low-Income
Family Member or Caregiver on behalf of Athlete	22	Male	I live with my family (mother, father, grandparent, and/or caregiver)	Yes	Down syndrome	No	Yes			Low-Income
Family Member or Caregiver on behalf of Athlete	23	Male	I live with my family (mother, father, grandparent, and/or caregiver)	Yes	Fragile X	No	Yes			Low-Income
Program staff or Volunteer on behalf of athlete	25	Male	I live in my own home or apartment, by myself or with a roomate	Yes	Fragile X	No	Yes			Low-Income
Family Member or Caregiver on behalf of Athlete	29	Male	I live with my family (mother, father, grandparent, and/or caregiver)	Yes	Cerebral Palsy	No	Yes			Low-Income
Program staff or Volunteer on behalf of athlete	27	Female	I live with my family (mother, father, grandparent, and/or caregiver)	Yes	Fragile X	No	Not sure	I do not think the vaccine is safe,My parents or guardians do not want me to be vaccinated,I do not trust the vaccine manufacturer		Low-Income
Family Member or Caregiver on behalf of Athlete	25	Male	I live in a group home setting (or home in the community with people with ID)	Yes	Cerebral Palsy	No	Not sure	I am concerned about side-effects,I do not have transportation to get the vaccine,I do not know where to get the vaccine		Low-Income
Program staff or Volunteer on behalf of athlete	30	Male	I live with my family (mother, father, grandparent, and/or caregiver)	Yes	Down syndrome	No	Yes			Low-Income
Program staff or Volunteer on behalf of athlete	32	Male	I live in a group home setting (or home in the community with people with ID)	Yes	Fragile X	No	Yes			Low-Income
Family Member or Caregiver on behalf of Athlete	27	Male	I live with my family (mother, father, grandparent, and/or caregiver)	Yes	Cerebral Palsy	No	Yes			Low-Income
Program staff or Volunteer on behalf of athlete	31	Male	I live with my family (mother, father, grandparent, and/or caregiver)	Yes	Fragile X	No	Yes			Low-Income
Family Member or Caregiver on behalf of Athlete	33	Male	I live with my family (mother, father, grandparent, and/or caregiver)	Yes	Down syndrome	No	Yes			Low-Income
Program staff or Volunteer on behalf of athlete	21	Male	I live with my family (mother, father, grandparent, and/or caregiver)	Yes	Down syndrome	No	Yes			Low-Income
Family Member or Caregiver on behalf of Athlete	31	Male	I live with my family (mother, father, grandparent, and/or caregiver)	Yes	Fragile X	No	Yes			Low-Income
Program staff or Volunteer on behalf of athlete	29	Female	I live with my family (mother, father, grandparent, and/or caregiver)	Yes	Fragile X	No	Yes			Low-Income
Family Member or Caregiver on behalf of Athlete	23	Male	I live with my family (mother, father, grandparent, and/or caregiver)	Yes	Down syndrome	No	Yes			Low-Income
Program staff or Volunteer on behalf of athlete	29	Female	I live with my family (mother, father, grandparent, and/or caregiver)	Yes	Down syndrome	No	Yes			Low-Income
Family Member or Caregiver on behalf of Athlete	44	Male	I live with my family (mother, father, grandparent, and/or caregiver)	Yes	None of the above	Yes			Yes	High Income
Family Member or Caregiver on behalf of Athlete	20	Female	I live with my family (mother, father, grandparent, and/or caregiver)	Yes	None of the above	Yes			No	High Income
Athlete	20	Female	I live with my family (mother, father, grandparent, and/or caregiver)	Yes	Down syndrome	Yes			Yes	High Income
Athlete	47	Male	I live in my own home or apartment, by myself or with a roomate	Yes	None of the above	Yes			Yes	High Income
Athlete	31	Female	I live with my family (mother, father, grandparent, and/or caregiver)	Yes	Down syndrome	Yes			Yes	High Income
Athlete	25	Male	I live with my family (mother, father, grandparent, and/or caregiver)	Yes	Autism	Yes			Yes	High Income
Athlete	30	Female	I live with my family (mother, father, grandparent, and/or caregiver)	Yes	None of the above	Yes			Yes	High Income
Family Member or Caregiver on behalf of Athlete	25	Male	I live with my family (mother, father, grandparent, and/or caregiver)	Yes	None of the above	Yes			Yes	High Income
Athlete	32	Female	I live in my own home or apartment, by myself or with a roomate	Yes	None of the above	Yes			Yes	High Income
Family Member or Caregiver on behalf of Athlete	32	Male	I live with my family (mother, father, grandparent, and/or caregiver)	Yes	None of the above	Yes			No	High Income
Family Member or Caregiver on behalf of Athlete	36	Male	I live with my family (mother, father, grandparent, and/or caregiver)	Yes	Down syndrome	Yes			Yes	High Income
Athlete	43	Female	Other: (Please describe)	Yes	None of the above	Yes			Yes	High Income
Family Member or Caregiver on behalf of Athlete	25	Male	I live with my family (mother, father, grandparent, and/or caregiver)	Yes	Autism	Yes			Yes	High Income
Athlete	24	Female	I live with my family (mother, father, grandparent, and/or caregiver)	Yes	None of the above	Yes			Yes	High Income
Family Member or Caregiver on behalf of Athlete	29	Male	I live with my family (mother, father, grandparent, and/or caregiver)	Yes	None of the above	Yes			Yes	High Income
Program staff or Volunteer on behalf of athlete	30	Male	I live with my family (mother, father, grandparent, and/or caregiver)	Yes	None of the above	Yes			Yes	High Income
Athlete	33	Female	Other: (Please describe)	Yes	None of the above	Yes			Yes	High Income
Athlete	33	Male	Other: (Please describe)	Yes	None of the above	Yes			No	High Income
Athlete	20	Female	I live with my family (mother, father, grandparent, and/or caregiver)	Yes	Autism	Yes			Yes	High Income
Family Member or Caregiver on behalf of Athlete	24	Male	I live with my family (mother, father, grandparent, and/or caregiver)	Yes	Autism	Yes			Yes	High Income
Athlete	33	Female	I live in a group home setting (or home in the community with people with ID)	Yes	None of the above	Yes			Yes	High Income
Family Member or Caregiver on behalf of Athlete	32	Female	I live in my own home or apartment, by myself or with a roomate	Yes	Down syndrome	Yes			Yes	High Income
Athlete	30	Female	I live with my family (mother, father, grandparent, and/or caregiver)	Yes	None of the above	Yes			Yes	High Income
Family Member or Caregiver on behalf of Athlete	25	Female	I live with my family (mother, father, grandparent, and/or caregiver)	Yes	None of the above	Yes			Yes	High Income
Athlete	24	Female	I live in a group home setting (or home in the community with people with ID)	Yes	None of the above	Yes			Yes	High Income
Athlete	38	Female	I live with my family (mother, father, grandparent, and/or caregiver)	Yes	None of the above	Yes			Yes	High Income
Athlete	28	Male	I live with my family (mother, father, grandparent, and/or caregiver)	Yes	None of the above	Yes			Yes	High Income
Athlete	34	Female	I live with my family (mother, father, grandparent, and/or caregiver)	Yes	None of the above	Yes			Yes	High Income
Family Member or Caregiver on behalf of Athlete	22	Male	I live with my family (mother, father, grandparent, and/or caregiver)	Yes	Autism	Yes			Yes	High Income
Program staff or Volunteer on behalf of athlete	28	Male	I live with my family (mother, father, grandparent, and/or caregiver)	Yes	None of the above	Yes			Yes	High Income
Family Member or Caregiver on behalf of Athlete	28	Male	I live with my family (mother, father, grandparent, and/or caregiver)	Yes	Down syndrome	Yes			Yes	High Income
Athlete	27	Male	I live with my family (mother, father, grandparent, and/or caregiver)	Yes	Autism	Yes			No	High Income
Athlete	35	Female	I live in a group home setting (or home in the community with people with ID)	Yes	None of the above	Yes			Yes	High Income
Family Member or Caregiver on behalf of Athlete	20	Male	I live with my family (mother, father, grandparent, and/or caregiver)	Yes	Autism	Yes			Yes	High Income
Athlete	29	Female	I live with my family (mother, father, grandparent, and/or caregiver)	Yes	None of the above	Yes			Yes	High Income
Athlete	31	Female	I live in my own home or apartment, by myself or with a roomate	Yes	Cerebral Palsy	Yes			Yes	High Income
Athlete	35	Male	I live in my own home or apartment, by myself or with a roomate	Yes	Autism	Yes			No	High Income
Athlete	42	Female	I live with my family (mother, father, grandparent, and/or caregiver)	Yes	None of the above	Yes			Yes	High Income
Athlete	28	Female	I live in my own home or apartment, by myself or with a roomate	Yes	None of the above	Yes			Yes	High Income
Family Member or Caregiver on behalf of Athlete	39	Female	I live with my family (mother, father, grandparent, and/or caregiver)	Yes	None of the above	Yes			Yes	High Income
Family Member or Caregiver on behalf of Athlete	23	Female	I live with my family (mother, father, grandparent, and/or caregiver)	Yes	None of the above	Yes			Yes	High Income
Athlete	39	Male	I live with my family (mother, father, grandparent, and/or caregiver)	Yes	None of the above	Yes			No	High Income
Family Member or Caregiver on behalf of Athlete	21	Male	I live with my family (mother, father, grandparent, and/or caregiver)	Yes	None of the above	Yes			No	High Income
Athlete	72	Male	Other: (Please describe)	Yes	None of the above	Yes			Yes	High Income
Family Member or Caregiver on behalf of Athlete	47	Male	I live with my family (mother, father, grandparent, and/or caregiver)	Yes	Down syndrome	Yes			Yes	High Income
Athlete	29	Male	I live in my own home or apartment, by myself or with a roomate	Yes	None of the above	Yes			Yes	High Income
Family Member or Caregiver on behalf of Athlete	18	Male	I live with my family (mother, father, grandparent, and/or caregiver)	Yes	None of the above	No	No	I do not think the vaccine is safe,I am concerned about side-effects,I do not think the vaccine will work,I do not trust the government,I do not trust the vaccine manufacturer		High Income
Athlete	41	Male	I live in my own home or apartment, by myself or with a roomate	Yes	None of the above	Yes			Yes	High Income
Family Member or Caregiver on behalf of Athlete	23	Male	I live with my family (mother, father, grandparent, and/or caregiver)	Yes	Autism	Yes			Yes	High Income
Athlete	54	Female	I live in my own home or apartment, by myself or with a roomate	Yes	None of the above	Yes			Yes	High Income
Athlete	43	Male	I live in my own home or apartment, by myself or with a roomate	Yes	None of the above	Yes			Yes	High Income
Athlete	32	Male	I live with my family (mother, father, grandparent, and/or caregiver)	Yes	None of the above	Yes			Yes	High Income
Athlete	46	Female	I live in my own home or apartment, by myself or with a roomate	Yes	None of the above	Yes			No	High Income
Athlete	39	Male	I live with my family (mother, father, grandparent, and/or caregiver)	Yes	None of the above	Yes			Yes	High Income
Athlete	43	Female	I live in my own home or apartment, by myself or with a roomate	Yes	None of the above	Yes			Yes	High Income
Athlete	28	Male	I live with my family (mother, father, grandparent, and/or caregiver)	Yes	None of the above	Yes			No	High Income
Athlete	29	Male	I live with my family (mother, father, grandparent, and/or caregiver)	Yes	Autism	Yes			Yes	High Income
Family Member or Caregiver on behalf of Athlete	33	Male	I live with my family (mother, father, grandparent, and/or caregiver)	Yes	Autism	Yes			Yes	High Income
Athlete	37	Male	I live with my family (mother, father, grandparent, and/or caregiver)	Yes	Autism	Yes			Yes	High Income
Athlete	30	Female	I live in my own home or apartment, by myself or with a roomate	Yes	Autism	Yes			Yes	High Income
Athlete	30	Female	I live with my family (mother, father, grandparent, and/or caregiver)	Yes	Autism	Yes			Yes	High Income
Athlete	21	Female	I live with my family (mother, father, grandparent, and/or caregiver)	Yes	Down syndrome	Yes			Yes	High Income
Family Member or Caregiver on behalf of Athlete	47	Male	I live in my own home or apartment, by myself or with a roomate	Yes	Down syndrome	Yes			Yes	High Income
Athlete	47	Female	I live in my own home or apartment, by myself or with a roomate	Yes	None of the above	Yes			Yes	High Income
Family Member or Caregiver on behalf of Athlete	29	Female	I live with my family (mother, father, grandparent, and/or caregiver)	Yes	Down syndrome	Yes			Yes	High Income
Athlete	41	Male	I live with my family (mother, father, grandparent, and/or caregiver)	Yes	None of the above	Yes			Yes	High Income
Family Member or Caregiver on behalf of Athlete	25	Male	I live with my family (mother, father, grandparent, and/or caregiver)	Yes	Autism	Yes			No	High Income
Athlete	24	Male	I live with my family (mother, father, grandparent, and/or caregiver)	Yes	None of the above	Yes			Yes	High Income
Athlete	35	Male	I live in my own home or apartment, by myself or with a roomate	Yes	None of the above	Yes			Yes	High Income
Athlete	26	Female	I live with my family (mother, father, grandparent, and/or caregiver)	Yes	Down syndrome	Yes			Yes	High Income
Athlete	42	Prefer not to answer	Other: (Please describe)	Yes	Cerebral Palsy	Yes			Yes	High Income
Family Member or Caregiver on behalf of Athlete	20	Male	I live with my family (mother, father, grandparent, and/or caregiver)	Yes	Autism	Yes			Yes	Upper-Middle Income
Family Member or Caregiver on behalf of Athlete	18	Prefer not to answer	I live in my own home or apartment, by myself or with a roomate	Yes	None of the above	Yes			No	Upper-Middle Income
Athlete	19	Male	I live with my family (mother, father, grandparent, and/or caregiver)	Yes	Autism	Yes			No	Upper-Middle Income
Family Member or Caregiver on behalf of Athlete	28	Male	I live with my family (mother, father, grandparent, and/or caregiver)	Yes	Down syndrome	Yes			No	Upper-Middle Income
Family Member or Caregiver on behalf of Athlete	29	Male	I live with my family (mother, father, grandparent, and/or caregiver)	Yes	Down syndrome	Yes			Yes	Upper-Middle Income
Athlete	33	Male	I live with my family (mother, father, grandparent, and/or caregiver)	Yes	None of the above	Yes			Yes	Upper-Middle Income
Family Member or Caregiver on behalf of Athlete	26	Female	I live with my family (mother, father, grandparent, and/or caregiver)	Yes	Down syndrome	Yes			No	Upper-Middle Income
Family Member or Caregiver on behalf of Athlete	28	Male	I live with my family (mother, father, grandparent, and/or caregiver)	Yes	Down syndrome	Yes			No	Upper-Middle Income
Family Member or Caregiver on behalf of Athlete	33	Male	I live in my own home or apartment, by myself or with a roomate	Yes	None of the above	Yes			Yes	Upper-Middle Income
Family Member or Caregiver on behalf of Athlete	23	Female	I live with my family (mother, father, grandparent, and/or caregiver)	Yes	Down syndrome	Yes			Yes	Upper-Middle Income
Family Member or Caregiver on behalf of Athlete	28	Female	I live with my family (mother, father, grandparent, and/or caregiver)	Yes	Down syndrome	Yes			No	Upper-Middle Income
Family Member or Caregiver on behalf of Athlete	28	Male	I live with my family (mother, father, grandparent, and/or caregiver)	Yes	Down syndrome	Yes			No	Upper-Middle Income
Family Member or Caregiver on behalf of Athlete	24	Male	I live with my family (mother, father, grandparent, and/or caregiver)	Yes	Autism	Yes			No	Upper-Middle Income
Athlete	41	Male	I live with my family (mother, father, grandparent, and/or caregiver)	Yes	Down syndrome	Yes			No	Upper-Middle Income
Family Member or Caregiver on behalf of Athlete	21	Male	I live with my family (mother, father, grandparent, and/or caregiver)	Yes	Down syndrome	Yes			No	Upper-Middle Income
Family Member or Caregiver on behalf of Athlete	24	Male	I live with my family (mother, father, grandparent, and/or caregiver)	Yes	Down syndrome	Yes			No	Upper-Middle Income
Family Member or Caregiver on behalf of Athlete	21	Female	I live with my family (mother, father, grandparent, and/or caregiver)	Yes	None of the above	Yes			Yes	Upper-Middle Income
Family Member or Caregiver on behalf of Athlete	28	Female	I live with my family (mother, father, grandparent, and/or caregiver)	Yes	Down syndrome	Yes			No	Upper-Middle Income
Family Member or Caregiver on behalf of Athlete	18	Male	I live with my family (mother, father, grandparent, and/or caregiver)	Yes	Autism	Yes			Yes	Upper-Middle Income
Family Member or Caregiver on behalf of Athlete	20	Male	I live with my family (mother, father, grandparent, and/or caregiver)	Yes	Autism	No	No	I had a negative experience with another vaccine		Upper-Middle Income
Family Member or Caregiver on behalf of Athlete	25	Male	I live with my family (mother, father, grandparent, and/or caregiver)	Yes	Autism	No	Not sure	I do not like needles		Upper-Middle Income
Family Member or Caregiver on behalf of Athlete	22	Male	I live with my family (mother, father, grandparent, and/or caregiver)	Yes	Down syndrome	Yes			Yes	Upper-Middle Income
Athlete	19	Male	I live with my family (mother, father, grandparent, and/or caregiver)	Yes	Autism	No	Not sure	I do not think the vaccine is safe,I am concerned about side-effects,I do not think the vaccine will work,I do not trust the government,I do not trust the vaccine manufacturer		Upper-Middle Income
Family Member or Caregiver on behalf of Athlete	28	Male	I live with my family (mother, father, grandparent, and/or caregiver)	Yes	Down syndrome	Yes			No	Upper-Middle Income
Family Member or Caregiver on behalf of Athlete	28	Male	I live with my family (mother, father, grandparent, and/or caregiver)	Yes	Down syndrome	Yes			No	Upper-Middle Income
Family Member or Caregiver on behalf of Athlete	18	Male	I live with my family (mother, father, grandparent, and/or caregiver)	Yes	Autism	Yes			No	Upper-Middle Income
Family Member or Caregiver on behalf of Athlete	31	Male	I live with my family (mother, father, grandparent, and/or caregiver)	Yes	Down syndrome	Yes			Yes	Upper-Middle Income
Family Member or Caregiver on behalf of Athlete	28	Male	I live with my family (mother, father, grandparent, and/or caregiver)	Yes	None of the above	Yes			Yes	Upper-Middle Income
Family Member or Caregiver on behalf of Athlete	29	Female	I live with my family (mother, father, grandparent, and/or caregiver)	Yes	Down syndrome	Yes			Yes	Upper-Middle Income
Family Member or Caregiver on behalf of Athlete	20	Male	I live with my family (mother, father, grandparent, and/or caregiver)	Yes	None of the above	Yes			Yes	Upper-Middle Income
Family Member or Caregiver on behalf of Athlete	33	Male	I live in my own home or apartment, by myself or with a roomate	Yes	None of the above	Yes			Yes	Upper-Middle Income
Family Member or Caregiver on behalf of Athlete	23	Female	I live with my family (mother, father, grandparent, and/or caregiver)	Yes	None of the above	Yes			No	Upper-Middle Income
Family Member or Caregiver on behalf of Athlete	29	Female	I live with my family (mother, father, grandparent, and/or caregiver)	Yes	None of the above	No	Not sure	Other		Upper-Middle Income
Family Member or Caregiver on behalf of Athlete	22	Male	I live with my family (mother, father, grandparent, and/or caregiver)	Yes	None of the above	Yes			No	Upper-Middle Income
Athlete	25	Male	I live with my family (mother, father, grandparent, and/or caregiver)	Yes	None of the above	Yes			Yes	Upper-Middle Income
Family Member or Caregiver on behalf of Athlete	32	Male	Other: (Please describe)	Yes	None of the above	Yes			Yes	Upper-Middle Income
Family Member or Caregiver on behalf of Athlete	24	Male	I live with my family (mother, father, grandparent, and/or caregiver)	Yes	None of the above	Yes			Yes	Upper-Middle Income
Family Member or Caregiver on behalf of Athlete	21	Male	I live with my family (mother, father, grandparent, and/or caregiver)	Yes	Autism	Yes			Yes	Upper-Middle Income
Family Member or Caregiver on behalf of Athlete	22	Female	I live with my family (mother, father, grandparent, and/or caregiver)	Yes	Autism	Yes			No	Upper-Middle Income
Family Member or Caregiver on behalf of Athlete	21	Female	I live with my family (mother, father, grandparent, and/or caregiver)	Yes	None of the above	Yes			No	Upper-Middle Income
Family Member or Caregiver on behalf of Athlete	21	Female	I live with my family (mother, father, grandparent, and/or caregiver)	Yes	None of the above	Yes			Yes	Upper-Middle Income
Family Member or Caregiver on behalf of Athlete	28	Female	I live with my family (mother, father, grandparent, and/or caregiver)	Yes	Down syndrome	Yes			No	Upper-Middle Income
Family Member or Caregiver on behalf of Athlete	23	Male	I live with my family (mother, father, grandparent, and/or caregiver)	Yes	Down syndrome	Yes			Yes	Upper-Middle Income
Family Member or Caregiver on behalf of Athlete	18	Male	I live with my family (mother, father, grandparent, and/or caregiver)	Yes	Down syndrome	Yes			Yes	Upper-Middle Income
Family Member or Caregiver on behalf of Athlete	18	Male	I live with my family (mother, father, grandparent, and/or caregiver)	Yes	Autism	Yes			No	Upper-Middle Income
Athlete	34	Male	I live with my family (mother, father, grandparent, and/or caregiver)	Yes	None of the above	Yes			Yes	Upper-Middle Income
Athlete	23	Male	I live with my family (mother, father, grandparent, and/or caregiver)	Yes	None of the above	Yes			Yes	Upper-Middle Income
Family Member or Caregiver on behalf of Athlete	19	Female	I live with my family (mother, father, grandparent, and/or caregiver)	Yes	None of the above	Yes			No	Upper-Middle Income
Family Member or Caregiver on behalf of Athlete	36	Male	I live with my family (mother, father, grandparent, and/or caregiver)	Yes	None of the above	Yes			No	Upper-Middle Income
Family Member or Caregiver on behalf of Athlete	23	Male	Other: (Please describe)	Yes	None of the above	Yes			Yes	Upper-Middle Income
Family Member or Caregiver on behalf of Athlete	28	Male	I live with my family (mother, father, grandparent, and/or caregiver)	Yes	Down syndrome	Yes			No	Upper-Middle Income
Family Member or Caregiver on behalf of Athlete	22	Male	I live with my family (mother, father, grandparent, and/or caregiver)	Yes	Down syndrome	Yes			Yes	Upper-Middle Income
Family Member or Caregiver on behalf of Athlete	23	Male	I live with my family (mother, father, grandparent, and/or caregiver)	Yes	None of the above	Yes			No	Upper-Middle Income
Family Member or Caregiver on behalf of Athlete	33	Male	I live with my family (mother, father, grandparent, and/or caregiver)	Yes	Autism	Yes			Yes	Upper-Middle Income
Family Member or Caregiver on behalf of Athlete	20	Male	I live with my family (mother, father, grandparent, and/or caregiver)	Yes	Down syndrome	No	Yes			Upper-Middle Income
Athlete	23	Male	I live with my family (mother, father, grandparent, and/or caregiver)	Yes	None of the above	Yes			Yes	Upper-Middle Income
Athlete	31	Male	I live with my family (mother, father, grandparent, and/or caregiver)	Yes	None of the above	Yes			Yes	Upper-Middle Income
Athlete	26	Male	I live with my family (mother, father, grandparent, and/or caregiver)	Yes	None of the above	No	Not sure	My parents or guardians do not want me to be vaccinated		Low-Income
Athlete	18	Male	I live with my family (mother, father, grandparent, and/or caregiver)	Yes	None of the above	No	Not sure	My parents or guardians do not want me to be vaccinated		Low-Income
Athlete	27	Male	I live with my family (mother, father, grandparent, and/or caregiver)	Yes	Down syndrome	No	No	My parents or guardians do not want me to be vaccinated		Low-Income
Program staff or Volunteer on behalf of athlete	29	Female	I live with my family (mother, father, grandparent, and/or caregiver)	Yes	None of the above	No	Not sure	I do not think the vaccine will work,I do not trust the government		Low-Income
Athlete	25	Male	I live with my family (mother, father, grandparent, and/or caregiver)	Yes	None of the above	No	No	My parents or guardians do not want me to be vaccinated		Low-Income
Athlete	18	Female	I live in a group home setting (or home in the community with people with ID)	Yes	Cerebral Palsy	Yes			No	Lower-Middle Income
Athlete	20	Male	I live in a group home setting (or home in the community with people with ID)	Yes	Cerebral Palsy	No	Yes			Lower-Middle Income
Athlete	18	Male	I live with my family (mother, father, grandparent, and/or caregiver)	Yes	None of the above	Yes			No	Lower-Middle Income
Athlete	27	Female	I live with my family (mother, father, grandparent, and/or caregiver)	Yes	Cerebral Palsy	No	Yes			Lower-Middle Income
Athlete	30	Male	I live with my family (mother, father, grandparent, and/or caregiver)	Yes	None of the above	No	Not sure	My parents or guardians do not want me to be vaccinated		Lower-Middle Income
Athlete	29	Female	I live with my family (mother, father, grandparent, and/or caregiver)	Yes	None of the above	Yes			Yes	Upper-Middle Income
Athlete	27	Female	Other: (Please describe)	Yes	None of the above	Yes			Yes	Upper-Middle Income
Athlete	24	Male	I live in my own home or apartment, by myself or with a roomate	Yes	Autism	Yes			Yes	Upper-Middle Income
Athlete	30	Male	I live with my family (mother, father, grandparent, and/or caregiver)	Yes	Down syndrome	Yes			Yes	Upper-Middle Income
Athlete	27	Male	I live with my family (mother, father, grandparent, and/or caregiver)	Yes	None of the above	Yes			Yes	Upper-Middle Income
Family Member or Caregiver on behalf of Athlete	19	Male	I live with my family (mother, father, grandparent, and/or caregiver)	Yes	None of the above	Yes			Yes	Upper-Middle Income
Athlete	28	Female	I live with my family (mother, father, grandparent, and/or caregiver)	Yes	None of the above	Yes			Yes	Upper-Middle Income
Athlete	32	Female	I live with my family (mother, father, grandparent, and/or caregiver)	Yes	Down syndrome	Yes			Yes	Upper-Middle Income
Athlete	34	Male	I live with my family (mother, father, grandparent, and/or caregiver)	Yes	None of the above	Yes			Yes	Upper-Middle Income
Athlete	32	Female	I live with my family (mother, father, grandparent, and/or caregiver)	Yes	Down syndrome	Yes			Yes	Upper-Middle Income
Athlete	30	Male	I live with my family (mother, father, grandparent, and/or caregiver)	Yes	Down syndrome	Yes			Yes	Upper-Middle Income
Family Member or Caregiver on behalf of Athlete	41	Male	I live with my family (mother, father, grandparent, and/or caregiver)	Yes	None of the above	Yes			Yes	Upper-Middle Income
Athlete	29	Female	I live with my family (mother, father, grandparent, and/or caregiver)	Yes	None of the above	Yes			Yes	Upper-Middle Income
Family Member or Caregiver on behalf of Athlete	34	Male	I live with my family (mother, father, grandparent, and/or caregiver)	Yes	None of the above	Yes			Yes	Upper-Middle Income
Family Member or Caregiver on behalf of Athlete	23	Male	I live with my family (mother, father, grandparent, and/or caregiver)	Yes	Autism	Yes			Yes	Upper-Middle Income
Athlete	32	Female	I live with my family (mother, father, grandparent, and/or caregiver)	Yes	Down syndrome	Yes			Yes	Upper-Middle Income
Family Member or Caregiver on behalf of Athlete	29	Female	I live with my family (mother, father, grandparent, and/or caregiver)	Yes	None of the above	Yes			Yes	Upper-Middle Income
Athlete	39	Male	I live with my family (mother, father, grandparent, and/or caregiver)	Yes	None of the above	Yes			No	Upper-Middle Income
Athlete	45	Male	I live with my family (mother, father, grandparent, and/or caregiver)	Yes	None of the above	Yes			Yes	High Income
Program staff or Volunteer on behalf of athlete	32	Male	I live in a group home setting (or home in the community with people with ID)	Yes	None of the above	Yes			Yes	High Income
Athlete	25	Female	I live with my family (mother, father, grandparent, and/or caregiver)	Yes	Cerebral Palsy	Yes			No	High Income
Athlete	23	Male	I live with my family (mother, father, grandparent, and/or caregiver)	Yes	Down syndrome	Yes			No	High Income
Program staff or Volunteer on behalf of athlete	25	Male	I live with my family (mother, father, grandparent, and/or caregiver)	Yes	Autism	Yes			No	High Income
Family Member or Caregiver on behalf of Athlete	30	Female	I live with my family (mother, father, grandparent, and/or caregiver)	Yes	Autism	Yes			Yes	High Income
Athlete	21	Female	I live with my family (mother, father, grandparent, and/or caregiver)	Yes	Autism	Yes			No	High Income
Athlete	28	Female	I live with my family (mother, father, grandparent, and/or caregiver)	Yes	Autism	Yes			No	High Income
Family Member or Caregiver on behalf of Athlete	23	Male	I live with my family (mother, father, grandparent, and/or caregiver)	Yes	None of the above	Yes			No	High Income
Athlete	26	Male	I live with my family (mother, father, grandparent, and/or caregiver)	Yes	None of the above	Yes			No	High Income
Program staff or Volunteer on behalf of athlete	20	Male	I live with my family (mother, father, grandparent, and/or caregiver)	Yes	None of the above	Yes			No	High Income
Athlete	41	Male	I live in my own home or apartment, by myself or with a roomate	Yes	None of the above	Yes			Yes	High Income
Program staff or Volunteer on behalf of athlete	40	Male	I live in my own home or apartment, by myself or with a roomate	Yes	None of the above	Yes			Yes	High Income
Athlete	21	Female	I live with my family (mother, father, grandparent, and/or caregiver)	Yes	None of the above	No	Not sure	My parents or guardians do not want me to be vaccinated,I am concerned about side-effects		High Income
Athlete	31	Male	I live with my family (mother, father, grandparent, and/or caregiver)	Yes	None of the above	No	Yes			High Income
Athlete	33	Female	I live with my family (mother, father, grandparent, and/or caregiver)	Yes	None of the above	No	Yes			High Income
Program staff or Volunteer on behalf of athlete	28	Male	I live in a group home setting (or home in the community with people with ID)	Yes	Down syndrome	Yes			Yes	High Income
Program staff or Volunteer on behalf of athlete	34	Male	I live in a group home setting (or home in the community with people with ID)	Yes	None of the above	Yes			Yes	High Income
Family Member or Caregiver on behalf of Athlete	41	Female	I live in a group home setting (or home in the community with people with ID)	Yes	None of the above	Yes			Yes	High Income
Program staff or Volunteer on behalf of athlete	22	Male	I live with my family (mother, father, grandparent, and/or caregiver)	Yes	None of the above	No	Yes			Lower-Middle Income
Family Member or Caregiver on behalf of Athlete	28	Male	I live with my family (mother, father, grandparent, and/or caregiver)	Yes	Down syndrome	Yes			No	Upper-Middle Income
Athlete	38	Male	I live with my family (mother, father, grandparent, and/or caregiver)	Yes	None of the above	Yes			Yes	Upper-Middle Income
Athlete	18	Female	I live with my family (mother, father, grandparent, and/or caregiver)	Yes	Down syndrome	Yes			Yes	Upper-Middle Income
Athlete	41	Male	I live with my family (mother, father, grandparent, and/or caregiver)	Yes	None of the above	Yes			Yes	Upper-Middle Income
Athlete	32	Male	I live in my own home or apartment, by myself or with a roomate	Yes	None of the above	Yes			Yes	Upper-Middle Income
Family Member or Caregiver on behalf of Athlete	38	Male	I live with my family (mother, father, grandparent, and/or caregiver)	Yes	Down syndrome	Yes			Yes	Upper-Middle Income
Athlete	30	Male	I live with my family (mother, father, grandparent, and/or caregiver)	Yes	Autism	Yes			Yes	Upper-Middle Income
Athlete	28	Female	I live with my family (mother, father, grandparent, and/or caregiver)	Yes	Down syndrome	Yes			Yes	Upper-Middle Income
Family Member or Caregiver on behalf of Athlete	21	Male	I live with my family (mother, father, grandparent, and/or caregiver)	Yes	Autism	Yes			Yes	Upper-Middle Income
Family Member or Caregiver on behalf of Athlete	41	Male	I live with my family (mother, father, grandparent, and/or caregiver)	Yes	None of the above	Yes			Yes	Upper-Middle Income
Athlete	26	Male	I live with my family (mother, father, grandparent, and/or caregiver)	Yes	None of the above	Yes			Yes	Upper-Middle Income
Athlete	25	Female	I live with my family (mother, father, grandparent, and/or caregiver)	Yes	Down syndrome	Yes			Yes	Upper-Middle Income
Family Member or Caregiver on behalf of Athlete	41	Male	I live with my family (mother, father, grandparent, and/or caregiver)	Yes	None of the above	Yes			Yes	Upper-Middle Income
Athlete	33	Female	I live in my own home or apartment, by myself or with a roomate	Yes	None of the above	Yes			Yes	Upper-Middle Income
Family Member or Caregiver on behalf of Athlete	55	Male	I live with my family (mother, father, grandparent, and/or caregiver)	Yes	Autism	Yes			Yes	Upper-Middle Income
Family Member or Caregiver on behalf of Athlete	20	Male	I live with my family (mother, father, grandparent, and/or caregiver)	Yes	Autism	Yes			Yes	Upper-Middle Income
Athlete	35	Female	I live with my family (mother, father, grandparent, and/or caregiver)	Yes	Cerebral Palsy	Yes			Yes	Upper-Middle Income
Family Member or Caregiver on behalf of Athlete	40	Male	I live with my family (mother, father, grandparent, and/or caregiver)	Yes	Autism	Yes			Yes	Upper-Middle Income
Family Member or Caregiver on behalf of Athlete	33	Male	I live with my family (mother, father, grandparent, and/or caregiver)	Yes	None of the above	Yes			Yes	Upper-Middle Income
Program staff or Volunteer on behalf of athlete	29	Female	I live with my family (mother, father, grandparent, and/or caregiver)	Yes	Down syndrome	Yes			Yes	Upper-Middle Income
Athlete	36	Male	I live with my family (mother, father, grandparent, and/or caregiver)	Yes	None of the above	Yes			Yes	Upper-Middle Income
Family Member or Caregiver on behalf of Athlete	24	Male	I live with my family (mother, father, grandparent, and/or caregiver)	Yes	Autism	Yes			Yes	Upper-Middle Income
Program staff or Volunteer on behalf of athlete	50	Male	I live with my family (mother, father, grandparent, and/or caregiver)	Yes	None of the above	Yes			Yes	Upper-Middle Income
Family Member or Caregiver on behalf of Athlete	22	Male	I live with my family (mother, father, grandparent, and/or caregiver)	Yes	Down syndrome	Yes			Yes	Upper-Middle Income
Family Member or Caregiver on behalf of Athlete	24	Male	I live with my family (mother, father, grandparent, and/or caregiver)	Yes	Autism	Yes			Yes	Upper-Middle Income
Family Member or Caregiver on behalf of Athlete	26	Male	Other: (Please describe)	Yes	None of the above	Yes			Yes	Upper-Middle Income
Family Member or Caregiver on behalf of Athlete	23	Male	I live with my family (mother, father, grandparent, and/or caregiver)	Yes	None of the above	Yes			Yes	Upper-Middle Income
Family Member or Caregiver on behalf of Athlete	22	Male	I live with my family (mother, father, grandparent, and/or caregiver)	Yes	Cerebral Palsy	Yes			Yes	Upper-Middle Income
Athlete	32	Female	I live with my family (mother, father, grandparent, and/or caregiver)	Yes	None of the above	Yes			Yes	Upper-Middle Income
Athlete	41	Male	I live with my family (mother, father, grandparent, and/or caregiver)	Yes	None of the above	Yes			Yes	Upper-Middle Income
Program staff or Volunteer on behalf of athlete	32	Male	I live in my own home or apartment, by myself or with a roomate	Yes	None of the above	Yes			Yes	Upper-Middle Income
Athlete	32	Male	Other: (Please describe)	Yes	None of the above	Yes			Yes	Upper-Middle Income
Athlete	21	Male	I live in my own home or apartment, by myself or with a roomate	Yes	Down syndrome	Yes			Yes	Upper-Middle Income
Athlete	53	Male	I live with my family (mother, father, grandparent, and/or caregiver)	Yes	None of the above	Yes			Yes	Upper-Middle Income
Family Member or Caregiver on behalf of Athlete	30	Male	I live in my own home or apartment, by myself or with a roomate	Yes	None of the above	Yes			Yes	Upper-Middle Income
Athlete	52	Male	I live with my family (mother, father, grandparent, and/or caregiver)	Yes	None of the above	Yes			Yes	Upper-Middle Income
Family Member or Caregiver on behalf of Athlete	26	Male	I live with my family (mother, father, grandparent, and/or caregiver)	Yes	None of the above	Yes			Yes	Upper-Middle Income
Family Member or Caregiver on behalf of Athlete	41	Male	I live with my family (mother, father, grandparent, and/or caregiver)	Yes	None of the above	Yes			Yes	Upper-Middle Income
Family Member or Caregiver on behalf of Athlete	30	Male	Other: (Please describe)	Yes	None of the above	Yes			Yes	Upper-Middle Income
Athlete	29	Female	I live with my family (mother, father, grandparent, and/or caregiver)	Yes	None of the above	Yes			Yes	Upper-Middle Income
Program staff or Volunteer on behalf of athlete	21	Male	I live with my family (mother, father, grandparent, and/or caregiver)	Yes	Autism	Yes			No	Lower-Middle Income
Program staff or Volunteer on behalf of athlete	24	Male	I live with my family (mother, father, grandparent, and/or caregiver)	Yes	Down syndrome	Yes			Yes	Lower-Middle Income
Family Member or Caregiver on behalf of Athlete	18	Male	I live with my family (mother, father, grandparent, and/or caregiver)	Yes	Autism	Yes			No	Lower-Middle Income
Program staff or Volunteer on behalf of athlete	30	Male	I live with my family (mother, father, grandparent, and/or caregiver)	Yes	Down syndrome	Yes			Yes	Lower-Middle Income
Family Member or Caregiver on behalf of Athlete	23	Female	I live with my family (mother, father, grandparent, and/or caregiver)	Yes	Down syndrome	Yes			No	Lower-Middle Income
Athlete	29	Male	I live with my family (mother, father, grandparent, and/or caregiver)	Yes	Down syndrome	Yes			Yes	Lower-Middle Income
Family Member or Caregiver on behalf of Athlete	23	Female	I live with my family (mother, father, grandparent, and/or caregiver)	Yes	Down syndrome	Yes			Yes	Lower-Middle Income
Program staff or Volunteer on behalf of athlete	22	Male	I live with my family (mother, father, grandparent, and/or caregiver)	Yes	Down syndrome	Yes			Yes	Lower-Middle Income
Athlete	23	Female	I live with my family (mother, father, grandparent, and/or caregiver)	Yes	Cerebral Palsy	Yes			No	Lower-Middle Income
Program staff or Volunteer on behalf of athlete	18	Male	I live with my family (mother, father, grandparent, and/or caregiver)	Yes	Down syndrome	Yes			No	Lower-Middle Income
Athlete	23	Male	I live with my family (mother, father, grandparent, and/or caregiver)	Yes	None of the above	No	Yes			Lower-Middle Income
Athlete	33	Male	I live with my family (mother, father, grandparent, and/or caregiver)	Yes	None of the above	Yes			Yes	Lower-Middle Income
Athlete	23	Male	I live with my family (mother, father, grandparent, and/or caregiver)	Yes	None of the above	Yes			Yes	Lower-Middle Income
Family Member or Caregiver on behalf of Athlete	23	Male	I live in my own home or apartment, by myself or with a roomate	Yes	None of the above	No	Yes			Lower-Middle Income
Athlete	23	Female	I live with my family (mother, father, grandparent, and/or caregiver)	Yes	Cerebral Palsy	Yes			No	Lower-Middle Income
Family Member or Caregiver on behalf of Athlete	26	Male	I live with my family (mother, father, grandparent, and/or caregiver)	Yes	Down syndrome	No	Not sure	Other		Lower-Middle Income
Family Member or Caregiver on behalf of Athlete	25	Male	I live with my family (mother, father, grandparent, and/or caregiver)	Yes	None of the above	Yes			Yes	Lower-Middle Income
Family Member or Caregiver on behalf of Athlete	35	Female	I live with my family (mother, father, grandparent, and/or caregiver)	Yes	Down syndrome	Yes			Yes	Lower-Middle Income
Family Member or Caregiver on behalf of Athlete	18	Male	I live with my family (mother, father, grandparent, and/or caregiver)	Yes	None of the above	Yes			No	Lower-Middle Income
Program staff or Volunteer on behalf of athlete	22	Male	I live with my family (mother, father, grandparent, and/or caregiver)	Yes	Down syndrome	Yes			No	Lower-Middle Income
Family Member or Caregiver on behalf of Athlete	20	Male	I live with my family (mother, father, grandparent, and/or caregiver)	Yes	Down syndrome	Yes			No	Lower-Middle Income
Family Member or Caregiver on behalf of Athlete	21	Female	I live with my family (mother, father, grandparent, and/or caregiver)	Yes	Down syndrome	No	Yes			Lower-Middle Income
Athlete	25	Male	I live with my family (mother, father, grandparent, and/or caregiver)	Yes	None of the above	Yes			Yes	Lower-Middle Income
Athlete	21	Male	I live with my family (mother, father, grandparent, and/or caregiver)	Yes	Down syndrome	Yes			Yes	Lower-Middle Income
Athlete	26	Female	I live with my family (mother, father, grandparent, and/or caregiver)	Yes	None of the above	Yes			Yes	Lower-Middle Income
Athlete	26	Male	I live with my family (mother, father, grandparent, and/or caregiver)	Yes	Down syndrome	Yes			Yes	Lower-Middle Income
Family Member or Caregiver on behalf of Athlete	25	Male	I live with my family (mother, father, grandparent, and/or caregiver)	Yes	None of the above	Yes			Yes	Lower-Middle Income
Athlete	23	Male	I live with my family (mother, father, grandparent, and/or caregiver)	Yes	Autism	Yes			No	Lower-Middle Income
Athlete	18	Female	I live with my family (mother, father, grandparent, and/or caregiver)	Yes	Down syndrome	Yes			No	Lower-Middle Income
Family Member or Caregiver on behalf of Athlete	25	Male	I live with my family (mother, father, grandparent, and/or caregiver)	Yes	None of the above	Yes			Yes	Lower-Middle Income
Family Member or Caregiver on behalf of Athlete	19	Female	I live with my family (mother, father, grandparent, and/or caregiver)	Yes	Autism	Yes			No	Lower-Middle Income
Athlete	20	Male	I live with my family (mother, father, grandparent, and/or caregiver)	Yes	Down syndrome	Yes			No	Lower-Middle Income
Athlete	25	Male	I live with my family (mother, father, grandparent, and/or caregiver)	Yes	None of the above	Yes			Yes	Lower-Middle Income
Family Member or Caregiver on behalf of Athlete	20	Female	I live with my family (mother, father, grandparent, and/or caregiver)	Yes	Down syndrome					Lower-Middle Income
Athlete	21	Female	I live with my family (mother, father, grandparent, and/or caregiver)	Yes	Down syndrome	Yes			No	Lower-Middle Income
Family Member or Caregiver on behalf of Athlete	18	Female	I live with my family (mother, father, grandparent, and/or caregiver)	Yes	Down syndrome	Yes			No	Lower-Middle Income
Family Member or Caregiver on behalf of Athlete	24	Female	I live with my family (mother, father, grandparent, and/or caregiver)	Yes	None of the above	Yes			Yes	Lower-Middle Income
Athlete	38	Female	I live with my family (mother, father, grandparent, and/or caregiver)	Yes	None of the above	Yes			Yes	Lower-Middle Income
Athlete	24	Female	I live in my own home or apartment, by myself or with a roomate	Yes	None of the above	Yes			Yes	Lower-Middle Income
Family Member or Caregiver on behalf of Athlete	20	Male	I live with my family (mother, father, grandparent, and/or caregiver)	Yes	Down syndrome	Yes			Yes	Lower-Middle Income
Athlete	29	Female	Other: (Please describe)	Yes	None of the above	Yes			Yes	Lower-Middle Income
Athlete	32	Male	I live with my family (mother, father, grandparent, and/or caregiver)	Yes	Autism	Yes			Yes	Lower-Middle Income
Athlete	39	Male	I live with my family (mother, father, grandparent, and/or caregiver)	Yes	None of the above	Yes			Yes	Lower-Middle Income
Athlete	20	Male	I live with my family (mother, father, grandparent, and/or caregiver)	Yes	Down syndrome	Yes			Yes	Lower-Middle Income
Family Member or Caregiver on behalf of Athlete	46	Female	I live with my family (mother, father, grandparent, and/or caregiver)	Yes	Down syndrome	Yes			Yes	Lower-Middle Income
Athlete	22	Female	I live with my family (mother, father, grandparent, and/or caregiver)	Yes	None of the above	Yes			No	Lower-Middle Income
Family Member or Caregiver on behalf of Athlete	21	Female	I live with my family (mother, father, grandparent, and/or caregiver)	Yes	Down syndrome	Yes			Yes	Upper-Middle Income
Program staff or Volunteer on behalf of athlete	21	Male	I live in a group home setting (or home in the community with people with ID)	Yes	Fragile X	Yes			No	Upper-Middle Income
Athlete	20	Female	I live with my family (mother, father, grandparent, and/or caregiver)	Yes	Autism	Yes			Yes	High Income
Program staff or Volunteer on behalf of athlete	22	Male	I live in a group home setting (or home in the community with people with ID)	Yes	Autism	Yes			Yes	High Income
Athlete	23	Female	I live with my family (mother, father, grandparent, and/or caregiver)	Yes	None of the above	Yes			Yes	High Income
Family Member or Caregiver on behalf of Athlete	19	Male	I live in a group home setting (or home in the community with people with ID)	Yes	None of the above	Yes			Yes	High Income
Athlete	19	Male	I live with my family (mother, father, grandparent, and/or caregiver)	Yes	Autism	No	Not sure	My parents or guardians do not want me to be vaccinated		Lower-Middle Income
Athlete	20	Male	I live with my family (mother, father, grandparent, and/or caregiver)	Yes	Fragile X	Yes			No	Lower-Middle Income
Athlete	22	Male	I live with my family (mother, father, grandparent, and/or caregiver)	Yes	Fragile X	No	Not sure	I am concerned about side-effects		Lower-Middle Income
Family Member or Caregiver on behalf of Athlete	19	Male	I live with my family (mother, father, grandparent, and/or caregiver)	Yes	Fragile X	No	Not sure	I am concerned about side-effects		Lower-Middle Income
Athlete	18	Female	I live with my family (mother, father, grandparent, and/or caregiver)	Yes	Fragile X	No	Not sure	My parents or guardians do not want me to be vaccinated,I am concerned about side-effects		Lower-Middle Income
Family Member or Caregiver on behalf of Athlete	20	Female	I live with my family (mother, father, grandparent, and/or caregiver)	Yes	Autism	No	No	My parents or guardians do not want me to be vaccinated		Lower-Middle Income
Family Member or Caregiver on behalf of Athlete	25	Male	I live with my family (mother, father, grandparent, and/or caregiver)	Yes	Fragile X	No	Not sure	My parents or guardians do not want me to be vaccinated,I am concerned about side-effects		Lower-Middle Income
Athlete	27	Male	I live in my own home or apartment, by myself or with a roomate	Yes	Fragile X	Yes			No	Lower-Middle Income
Athlete	25	Male	I live with my family (mother, father, grandparent, and/or caregiver)	Yes	Fragile X	Yes			No	Lower-Middle Income
Athlete	19	Female	I live with my family (mother, father, grandparent, and/or caregiver)	Yes	Fragile X	Yes			No	Lower-Middle Income
Athlete	21	Male	I live with my family (mother, father, grandparent, and/or caregiver)	Yes	Fragile X	Yes			No	Lower-Middle Income
Program staff or Volunteer on behalf of athlete	18	Female	I live with my family (mother, father, grandparent, and/or caregiver)	Yes	Autism	No	Yes			Lower-Middle Income
Athlete	19	Male	I live with my family (mother, father, grandparent, and/or caregiver)	Yes	Fragile X	Yes			No	Lower-Middle Income
Athlete	22	Female	I live with my family (mother, father, grandparent, and/or caregiver)	Yes	Fragile X	Yes			No	Lower-Middle Income
Athlete	26	Male	I live with my family (mother, father, grandparent, and/or caregiver)	Yes	Fragile X	Yes			No	Lower-Middle Income
Program staff or Volunteer on behalf of athlete	22	Male	I live with my family (mother, father, grandparent, and/or caregiver)	Yes	Autism	Yes			No	Lower-Middle Income
Athlete	19	Male	I live with my family (mother, father, grandparent, and/or caregiver)	Yes	Fragile X	No	Not sure	I am concerned about side-effects,I do not trust the government		Lower-Middle Income
Athlete	19	Male	I live with my family (mother, father, grandparent, and/or caregiver)	Yes	Fragile X	No	Not sure	I do not think the vaccine is safe,I am concerned about side-effects		Lower-Middle Income
Family Member or Caregiver on behalf of Athlete	24	Male	I live with my family (mother, father, grandparent, and/or caregiver)	Yes	Autism	No	Not sure	My parents or guardians do not want me to be vaccinated		Lower-Middle Income
Athlete	24	Female	I live with my family (mother, father, grandparent, and/or caregiver)	Yes	Fragile X	Yes			Yes	Lower-Middle Income
Athlete	23	Female	I live with my family (mother, father, grandparent, and/or caregiver)	Yes	Fragile X	Yes			No	Lower-Middle Income
Athlete	22	Male	I live with my family (mother, father, grandparent, and/or caregiver)	Yes	Fragile X	No	Not sure	I am concerned about side-effects		Lower-Middle Income
Athlete	21	Female	I live with my family (mother, father, grandparent, and/or caregiver)	Yes	Fragile X	No	Yes			Lower-Middle Income
Athlete	19	Male	I live with my family (mother, father, grandparent, and/or caregiver)	Yes	Fragile X	Yes			No	Lower-Middle Income
Program staff or Volunteer on behalf of athlete	22	Female	I live with my family (mother, father, grandparent, and/or caregiver)	Yes	None of the above	No	Not sure	I have no access to the vaccine in my area,I do not have enough information about the vaccine yet		Low-Income
Athlete	22	Male	Other: (Please describe)	Yes	Autism	Yes			No	Low-Income
Family Member or Caregiver on behalf of Athlete	28	Male	I live with my family (mother, father, grandparent, and/or caregiver)	Yes	Autism	No	Not sure	I have no access to the vaccine in my area,I do not know where to get the vaccine		Low-Income
Program staff or Volunteer on behalf of athlete	37	Female	I live in my own home or apartment, by myself or with a roomate	Yes	None of the above	Yes			Yes	High Income
Program staff or Volunteer on behalf of athlete	42	Male	I live in a group home setting (or home in the community with people with ID)	Yes	Down syndrome	Yes			Yes	High Income
Athlete	36	Male	I live with my family (mother, father, grandparent, and/or caregiver)	Yes	Autism	Yes			Yes	Upper-Middle Income
Family Member or Caregiver on behalf of Athlete	18	Female	Other: (Please describe)	Yes	Down syndrome	Yes			No	Upper-Middle Income
Athlete	20	Male	I live with my family (mother, father, grandparent, and/or caregiver)	Yes	None of the above	Yes			No	High Income
Family Member or Caregiver on behalf of Athlete	26	Female	I live in my own home or apartment, by myself or with a roomate	Yes	None of the above	Yes			Yes	High Income
Family Member or Caregiver on behalf of Athlete	37	Male	Other: (Please describe)	Yes	Down syndrome	Yes			Yes	High Income
Family Member or Caregiver on behalf of Athlete	33	Female	I live in a group home setting (or home in the community with people with ID)	Yes	Down syndrome	Yes			Yes	High Income
Athlete	21	Female	I live in my own home or apartment, by myself or with a roomate	Yes	Down syndrome	Yes			Yes	High Income
Family Member or Caregiver on behalf of Athlete	25	Male	I live with my family (mother, father, grandparent, and/or caregiver)	Yes	Fragile X	Yes			Yes	High Income
Family Member or Caregiver on behalf of Athlete	26	Female	I live in my own home or apartment, by myself or with a roomate	Yes	Cerebral Palsy	No	Yes			High Income
Athlete	37	Male	I live in my own home or apartment, by myself or with a roomate	Yes	Autism	Yes			Yes	High Income
Family Member or Caregiver on behalf of Athlete	22	Male	I live with my family (mother, father, grandparent, and/or caregiver)	Yes	None of the above	Yes			Yes	High Income
Athlete	41	Female	Other: (Please describe)	Yes	None of the above	Yes			Yes	High Income
Family Member or Caregiver on behalf of Athlete	41	Male	I live with my family (mother, father, grandparent, and/or caregiver)	Yes	None of the above	Yes			Yes	High Income
Family Member or Caregiver on behalf of Athlete	19	Male	I live with my family (mother, father, grandparent, and/or caregiver)	Yes	None of the above	Yes			Yes	High Income
Family Member or Caregiver on behalf of Athlete	38	Female	I live in my own home or apartment, by myself or with a roomate	Yes	Down syndrome	Yes			Yes	High Income
Family Member or Caregiver on behalf of Athlete	29	Male	I live in a group home setting (or home in the community with people with ID)	Yes	Down syndrome	Yes			Yes	High Income
Family Member or Caregiver on behalf of Athlete	26	Male	I live in my own home or apartment, by myself or with a roomate	Yes	Autism	Yes			No	High Income
Family Member or Caregiver on behalf of Athlete	21	Female	I live with my family (mother, father, grandparent, and/or caregiver)	Yes	Down syndrome	Yes			Yes	High Income
Athlete	32	Male	I live in a group home setting (or home in the community with people with ID)	Yes	Cerebral Palsy	Yes			No	High Income
Family Member or Caregiver on behalf of Athlete	32	Female	I live in a group home setting (or home in the community with people with ID)	Yes	Fragile X	Yes			Yes	High Income
Family Member or Caregiver on behalf of Athlete	18	Female	I live with my family (mother, father, grandparent, and/or caregiver)	Yes	Down syndrome	Yes			No	High Income
Family Member or Caregiver on behalf of Athlete	20	Female	I live with my family (mother, father, grandparent, and/or caregiver)	Yes	Down syndrome	No	Not sure	My parents or guardians do not want me to be vaccinated,Other		Low-Income
Family Member or Caregiver on behalf of Athlete	22	Male	I live with my family (mother, father, grandparent, and/or caregiver)	Yes	Down syndrome	No	Not sure	I do not like needles		Low-Income
Family Member or Caregiver on behalf of Athlete	23	Male	I live with my family (mother, father, grandparent, and/or caregiver)	Yes	Cerebral Palsy	Yes			Yes	Low-Income
Family Member or Caregiver on behalf of Athlete	25	Female	I live with my family (mother, father, grandparent, and/or caregiver)	Yes	Down syndrome	No	Not sure	I am concerned about side-effects		Low-Income
Family Member or Caregiver on behalf of Athlete	27	Female	I live with my family (mother, father, grandparent, and/or caregiver)	Yes	Down syndrome	No	Yes			Low-Income
Family Member or Caregiver on behalf of Athlete	22	Male	I live with my family (mother, father, grandparent, and/or caregiver)	Yes	Down syndrome	No	Not sure	I do not like needles		Low-Income
Family Member or Caregiver on behalf of Athlete	19	Female	I live with my family (mother, father, grandparent, and/or caregiver)	Yes	Down syndrome	No	Yes			Low-Income
Family Member or Caregiver on behalf of Athlete	18	Male	I live with my family (mother, father, grandparent, and/or caregiver)	Yes	Autism	No	Not sure	I am concerned about side-effects		Low-Income
Family Member or Caregiver on behalf of Athlete	23	Male	I live with my family (mother, father, grandparent, and/or caregiver)	Yes	Down syndrome	No	Not sure	I do not like needles		Low-Income
Family Member or Caregiver on behalf of Athlete	27	Female	I live with my family (mother, father, grandparent, and/or caregiver)	Yes	Down syndrome	No	Yes			Low-Income
Family Member or Caregiver on behalf of Athlete	21	Female	I live with my family (mother, father, grandparent, and/or caregiver)	Yes	Autism	No	Yes			Low-Income
Athlete	27	Female	I live with my family (mother, father, grandparent, and/or caregiver)	Yes	Down syndrome	No	Yes			Low-Income
Family Member or Caregiver on behalf of Athlete	22	Male	I live with my family (mother, father, grandparent, and/or caregiver)	Yes	Autism	No	Not sure	I am concerned about side-effects		Low-Income
Family Member or Caregiver on behalf of Athlete	24	Female	I live with my family (mother, father, grandparent, and/or caregiver)	Yes	Autism	No	Not sure	I am concerned about side-effects		Low-Income
Family Member or Caregiver on behalf of Athlete	19	Female	I live with my family (mother, father, grandparent, and/or caregiver)	Yes	Cerebral Palsy	No	Not sure	My parents or guardians do not want me to be vaccinated		Low-Income
Family Member or Caregiver on behalf of Athlete	19	Male	I live with my family (mother, father, grandparent, and/or caregiver)	Yes	Autism	No	Not sure	I am concerned about side-effects		Low-Income
Athlete	30	Male	I live with my family (mother, father, grandparent, and/or caregiver)	Yes	Cerebral Palsy	Yes			Yes	Upper-Middle Income
Athlete	34	Male	I live with my family (mother, father, grandparent, and/or caregiver)	Yes	None of the above	Yes			Yes	High Income
Program staff or Volunteer on behalf of athlete	43	Male	I live in my own home or apartment, by myself or with a roomate	Yes	None of the above	Yes			Yes	High Income
Athlete	35	Female	I live in my own home or apartment, by myself or with a roomate	Yes	Autism	Yes			Yes	High Income
Family Member or Caregiver on behalf of Athlete	30	Female	I live in a group home setting (or home in the community with people with ID)	Yes	None of the above	Yes			Yes	High Income
Family Member or Caregiver on behalf of Athlete	50	Male	I live in a group home setting (or home in the community with people with ID)	Yes	Down syndrome	Yes			Yes	High Income
Family Member or Caregiver on behalf of Athlete	25	Male	I live with my family (mother, father, grandparent, and/or caregiver)	Yes	None of the above	Yes			Yes	High Income
Athlete	20	Female	I live with my family (mother, father, grandparent, and/or caregiver)	Yes	None of the above	Yes			No	High Income
Athlete	44	Female	I live in my own home or apartment, by myself or with a roomate	Yes	None of the above	Yes			Yes	High Income
Athlete	48	Female	I live with my family (mother, father, grandparent, and/or caregiver)	Yes	Down syndrome	Yes			Yes	High Income
Family Member or Caregiver on behalf of Athlete	41	Male	I live in my own home or apartment, by myself or with a roomate	Yes	None of the above	Yes			Yes	High Income
Athlete	50	Male	I live in my own home or apartment, by myself or with a roomate	Yes	None of the above	Yes			Yes	High Income
Athlete	21	Male	I live with my family (mother, father, grandparent, and/or caregiver)	Yes	Autism	Yes			Yes	High Income
Athlete	50	Female	I live with my family (mother, father, grandparent, and/or caregiver)	Yes	None of the above	Yes			Yes	High Income
Athlete	20	Male	I live with my family (mother, father, grandparent, and/or caregiver)	Yes	None of the above	Yes			Yes	High Income
Family Member or Caregiver on behalf of Athlete	28	Male	I live with my family (mother, father, grandparent, and/or caregiver)	Yes	None of the above	Yes			Yes	High Income
Family Member or Caregiver on behalf of Athlete	36	Male	I live in my own home or apartment, by myself or with a roomate	Yes	Down syndrome	Yes			Yes	High Income
Athlete	25	Female	I live in my own home or apartment, by myself or with a roomate	Yes	Autism,Down syndrome,Fragile X,Cerebral Palsy,None of the above	Yes			Yes	High Income
Athlete	27	Female	I live with my family (mother, father, grandparent, and/or caregiver)	Yes	None of the above	Yes			Yes	High Income
Family Member or Caregiver on behalf of Athlete	24	Female	I live with my family (mother, father, grandparent, and/or caregiver)	Yes	None of the above	Yes			Yes	High Income
Family Member or Caregiver on behalf of Athlete	26	Female	I live in my own home or apartment, by myself or with a roomate	Yes	None of the above	Yes			Yes	High Income
Athlete	34	Male	I live in my own home or apartment, by myself or with a roomate	Yes	None of the above	Yes			Yes	High Income
Family Member or Caregiver on behalf of Athlete	18	Female	I live in a group home setting (or home in the community with people with ID)	Yes	None of the above	Yes			Yes	High Income
Program staff or Volunteer on behalf of athlete	23	Male	I live with my family (mother, father, grandparent, and/or caregiver)	Yes	Fragile X	Yes			Yes	Lower-Middle Income
Family Member or Caregiver on behalf of Athlete	20	Male	I live with my family (mother, father, grandparent, and/or caregiver)	Yes	None of the above	Yes			No	Lower-Middle Income
Program staff or Volunteer on behalf of athlete	24	Female	I live with my family (mother, father, grandparent, and/or caregiver)	Yes	Cerebral Palsy	Yes			Yes	Lower-Middle Income
Program staff or Volunteer on behalf of athlete	18	Female	I live with my family (mother, father, grandparent, and/or caregiver)	Yes	Down syndrome	No	Yes			Lower-Middle Income
Family Member or Caregiver on behalf of Athlete	18	Female	I live with my family (mother, father, grandparent, and/or caregiver)	Yes	Down syndrome	No	Yes			Lower-Middle Income
Program staff or Volunteer on behalf of athlete	25	Female	I live with my family (mother, father, grandparent, and/or caregiver)	Yes	Cerebral Palsy	Yes			No	Lower-Middle Income
Program staff or Volunteer on behalf of athlete	20	Male	I live with my family (mother, father, grandparent, and/or caregiver)	Yes	None of the above	No	Yes			Lower-Middle Income
Family Member or Caregiver on behalf of Athlete	21	Male	I live with my family (mother, father, grandparent, and/or caregiver)	Yes	None of the above	No	Yes			Lower-Middle Income
Family Member or Caregiver on behalf of Athlete	26	Male	I live with my family (mother, father, grandparent, and/or caregiver)	Yes	None of the above	Yes			Yes	Lower-Middle Income
Family Member or Caregiver on behalf of Athlete	21	Male	I live with my family (mother, father, grandparent, and/or caregiver)	Yes	Fragile X	No	Yes			Lower-Middle Income
Family Member or Caregiver on behalf of Athlete	24	Male	I live in a group home setting (or home in the community with people with ID)	Yes	None of the above	Yes			No	Lower-Middle Income
Program staff or Volunteer on behalf of athlete	25	Male	Other: (Please describe)	Yes	None of the above	Yes			No	Lower-Middle Income
Program staff or Volunteer on behalf of athlete	19	Male	I live with my family (mother, father, grandparent, and/or caregiver)	Yes	None of the above	No	Yes			Lower-Middle Income
Family Member or Caregiver on behalf of Athlete	21	Female	I live with my family (mother, father, grandparent, and/or caregiver)	Yes	Down syndrome	Yes			Yes	Lower-Middle Income
Family Member or Caregiver on behalf of Athlete	18	Male	I live with my family (mother, father, grandparent, and/or caregiver)	Yes	Down syndrome	No	Yes			Lower-Middle Income
Program staff or Volunteer on behalf of athlete	23	Female	I live in a group home setting (or home in the community with people with ID)	Yes	Down syndrome	No	Yes			Lower-Middle Income
Athlete	33	Male	I live with my family (mother, father, grandparent, and/or caregiver)	Yes	Fragile X	Yes			No	Lower-Middle Income
Family Member or Caregiver on behalf of Athlete	27	Male	I live with my family (mother, father, grandparent, and/or caregiver)	Yes	None of the above	No	Yes			Lower-Middle Income
Program staff or Volunteer on behalf of athlete	23	Female	I live with my family (mother, father, grandparent, and/or caregiver)	Yes	Cerebral Palsy	No	Not sure	My parents or guardians do not want me to be vaccinated		Lower-Middle Income
Family Member or Caregiver on behalf of Athlete	18	Female	I live with my family (mother, father, grandparent, and/or caregiver)	Yes	None of the above	No	Yes			Lower-Middle Income
Program staff or Volunteer on behalf of athlete	19	Female	I live with my family (mother, father, grandparent, and/or caregiver)	Yes	Down syndrome	No	Yes			Lower-Middle Income
Program staff or Volunteer on behalf of athlete	31	Female	I live with my family (mother, father, grandparent, and/or caregiver)	Yes	Down syndrome	Yes			Yes	Lower-Middle Income
Program staff or Volunteer on behalf of athlete	21	Male	I live with my family (mother, father, grandparent, and/or caregiver)	Yes	None of the above	Yes			Yes	Lower-Middle Income
Family Member or Caregiver on behalf of Athlete	22	Male	I live with my family (mother, father, grandparent, and/or caregiver)	Yes	Down syndrome	Yes			No	Lower-Middle Income
Family Member or Caregiver on behalf of Athlete	25	Male	I live with my family (mother, father, grandparent, and/or caregiver)	Yes	Down syndrome	Yes			Yes	Lower-Middle Income
Athlete	24	Female	I live with my family (mother, father, grandparent, and/or caregiver)	Yes	Down syndrome	Yes			No	Lower-Middle Income
Family Member or Caregiver on behalf of Athlete	32	Female	I live with my family (mother, father, grandparent, and/or caregiver)	Yes	Down syndrome	No	Yes			Lower-Middle Income
Family Member or Caregiver on behalf of Athlete	21	Male	I live with my family (mother, father, grandparent, and/or caregiver)	Yes	Down syndrome	No	Yes			Lower-Middle Income
Program staff or Volunteer on behalf of athlete	32	Male	I live with my family (mother, father, grandparent, and/or caregiver)	Yes	Down syndrome	No	Yes			Lower-Middle Income
Family Member or Caregiver on behalf of Athlete	24	Female	I live with my family (mother, father, grandparent, and/or caregiver)	Yes	None of the above	No	Yes			Lower-Middle Income
Family Member or Caregiver on behalf of Athlete	34	Male	I live with my family (mother, father, grandparent, and/or caregiver)	Yes	Down syndrome	No	Yes			Lower-Middle Income
Family Member or Caregiver on behalf of Athlete	23	Male	I live with my family (mother, father, grandparent, and/or caregiver)	Yes	Cerebral Palsy	No	Yes			Lower-Middle Income
Athlete	23	Male	I live with my family (mother, father, grandparent, and/or caregiver)	Yes	None of the above	Yes			Yes	Lower-Middle Income
Family Member or Caregiver on behalf of Athlete	26	Female	I live with my family (mother, father, grandparent, and/or caregiver)	Yes	None of the above	No	Yes			Lower-Middle Income
Family Member or Caregiver on behalf of Athlete	18	Female	I live with my family (mother, father, grandparent, and/or caregiver)	Yes	None of the above	No	Yes			Lower-Middle Income
Family Member or Caregiver on behalf of Athlete	36	Female	I live with my family (mother, father, grandparent, and/or caregiver)	Yes	None of the above	Yes			Yes	High Income
Athlete	32	Male	I live with my family (mother, father, grandparent, and/or caregiver)	Yes	None of the above	Yes			Yes	High Income
Family Member or Caregiver on behalf of Athlete	24	Male	I live with my family (mother, father, grandparent, and/or caregiver)	Yes	Down syndrome	Yes			Yes	High Income
Athlete	24	Female	I live with my family (mother, father, grandparent, and/or caregiver)	Yes	Down syndrome	Yes			Yes	Upper-Middle Income
Family Member or Caregiver on behalf of Athlete	29	Male	I live with my family (mother, father, grandparent, and/or caregiver)	Yes	Autism	Yes			Yes	Upper-Middle Income
Family Member or Caregiver on behalf of Athlete	34	Female	I live with my family (mother, father, grandparent, and/or caregiver)	Yes	None of the above	Yes			Yes	Upper-Middle Income
Family Member or Caregiver on behalf of Athlete	35	Male	I live with my family (mother, father, grandparent, and/or caregiver)	Yes	None of the above	Yes			Yes	Upper-Middle Income
Family Member or Caregiver on behalf of Athlete	25	Male	I live with my family (mother, father, grandparent, and/or caregiver)	Yes	Autism,None of the above	Yes			Yes	Upper-Middle Income
Family Member or Caregiver on behalf of Athlete	23	Male	I live with my family (mother, father, grandparent, and/or caregiver)	Yes	Autism	Yes			Yes	Upper-Middle Income
Family Member or Caregiver on behalf of Athlete	26	Male	I live with my family (mother, father, grandparent, and/or caregiver)	Yes	None of the above	Yes			Yes	Upper-Middle Income
Athlete	19	Male	I live with my family (mother, father, grandparent, and/or caregiver)	Yes	None of the above	Yes			Yes	Upper-Middle Income
Athlete	33	Male	I live with my family (mother, father, grandparent, and/or caregiver)	Yes	None of the above	Yes			Yes	Upper-Middle Income
Family Member or Caregiver on behalf of Athlete	29	Female	I live with my family (mother, father, grandparent, and/or caregiver)	Yes	None of the above	Yes			Yes	Upper-Middle Income
Athlete	28	Male	I live with my family (mother, father, grandparent, and/or caregiver)	Yes	Fragile X	Yes			Yes	Upper-Middle Income
Family Member or Caregiver on behalf of Athlete	22	Male	I live with my family (mother, father, grandparent, and/or caregiver)	Yes	Down syndrome	Yes			No	Upper-Middle Income
Family Member or Caregiver on behalf of Athlete	28	Female	I live with my family (mother, father, grandparent, and/or caregiver)	Yes	Down syndrome	Yes			Yes	Upper-Middle Income
Family Member or Caregiver on behalf of Athlete	41	Female	I live with my family (mother, father, grandparent, and/or caregiver)	Yes	None of the above	Yes			Yes	Upper-Middle Income
Family Member or Caregiver on behalf of Athlete	33	Male	I live with my family (mother, father, grandparent, and/or caregiver)	Yes	Autism	Yes			Yes	Upper-Middle Income
Family Member or Caregiver on behalf of Athlete	23	Female	Other: (Please describe)	Yes	Down syndrome	Yes			No	Upper-Middle Income
Family Member or Caregiver on behalf of Athlete	18	Male	I live with my family (mother, father, grandparent, and/or caregiver)	Yes	Down syndrome	Yes			Yes	Upper-Middle Income
Family Member or Caregiver on behalf of Athlete	30	Male	I live with my family (mother, father, grandparent, and/or caregiver)	Yes	None of the above	Yes			Yes	Upper-Middle Income
Family Member or Caregiver on behalf of Athlete	35	Female	I live with my family (mother, father, grandparent, and/or caregiver)	Yes	None of the above	Yes			Yes	Upper-Middle Income
Family Member or Caregiver on behalf of Athlete	63	Male	Other: (Please describe)	Yes	None of the above	Yes			Yes	Upper-Middle Income
Athlete	21	Male	I live with my family (mother, father, grandparent, and/or caregiver)	Yes	Down syndrome	Yes			No	Upper-Middle Income
Family Member or Caregiver on behalf of Athlete	23	Male	I live with my family (mother, father, grandparent, and/or caregiver)	Yes	Down syndrome	Yes			Yes	Upper-Middle Income
Family Member or Caregiver on behalf of Athlete	19	Female	I live with my family (mother, father, grandparent, and/or caregiver)	Yes	Down syndrome	Yes			Yes	Upper-Middle Income
Family Member or Caregiver on behalf of Athlete	23	Female	I live with my family (mother, father, grandparent, and/or caregiver)	Yes	None of the above	Yes			No	Upper-Middle Income
Family Member or Caregiver on behalf of Athlete	35	Female	I live with my family (mother, father, grandparent, and/or caregiver)	Yes	None of the above	Yes			Yes	Upper-Middle Income
Family Member or Caregiver on behalf of Athlete	22	Male	I live with my family (mother, father, grandparent, and/or caregiver)	Yes	None of the above	Yes			Yes	Upper-Middle Income
Family Member or Caregiver on behalf of Athlete	45	Male	I live with my family (mother, father, grandparent, and/or caregiver)	Yes	Down syndrome	Yes			Yes	Upper-Middle Income
Athlete	27	Female	I live with my family (mother, father, grandparent, and/or caregiver)	Yes	Down syndrome	Yes			Yes	Upper-Middle Income
Family Member or Caregiver on behalf of Athlete	26	Female	I live with my family (mother, father, grandparent, and/or caregiver)	Yes	Down syndrome	Yes			Yes	Upper-Middle Income
Athlete	38	Female	I live with my family (mother, father, grandparent, and/or caregiver)	Yes	Autism	Yes			Yes	Upper-Middle Income
Family Member or Caregiver on behalf of Athlete	22	Male	I live with my family (mother, father, grandparent, and/or caregiver)	Yes	Down syndrome	Yes			Yes	Upper-Middle Income
Family Member or Caregiver on behalf of Athlete	20	Male	I live with my family (mother, father, grandparent, and/or caregiver)	Yes	Fragile X	Yes			Yes	Upper-Middle Income
Family Member or Caregiver on behalf of Athlete	27	Male	I live with my family (mother, father, grandparent, and/or caregiver)	Yes	Down syndrome	Yes			Yes	Upper-Middle Income
Family Member or Caregiver on behalf of Athlete	30	Male	I live with my family (mother, father, grandparent, and/or caregiver)	Yes	Down syndrome	Yes			Yes	Upper-Middle Income
Family Member or Caregiver on behalf of Athlete	38	Male	I live with my family (mother, father, grandparent, and/or caregiver)	Yes	None of the above	Yes			Yes	Upper-Middle Income
Family Member or Caregiver on behalf of Athlete	38	Male	I live with my family (mother, father, grandparent, and/or caregiver)	Yes	Down syndrome	Yes			No	Upper-Middle Income
Athlete	23	Male	I live with my family (mother, father, grandparent, and/or caregiver)	Yes	Cerebral Palsy	No	Yes			Low-Income
Program staff or Volunteer on behalf of athlete	27	Male	I live with my family (mother, father, grandparent, and/or caregiver)	Yes	Autism	Yes			Yes	Low-Income
Athlete	19	Female	I live with my family (mother, father, grandparent, and/or caregiver)	Yes	None of the above	No	Yes			Low-Income
Athlete	18	Male	I live with my family (mother, father, grandparent, and/or caregiver)	Yes	None of the above	No	Not sure	My parents or guardians do not want me to be vaccinated		Low-Income
Athlete	26	Female	I live with my family (mother, father, grandparent, and/or caregiver)	Yes	None of the above	Yes			Yes	Low-Income
Athlete	27	Male	I live in my own home or apartment, by myself or with a roomate	Yes	Fragile X	Yes			Yes	Low-Income
Athlete	21	Female	I live with my family (mother, father, grandparent, and/or caregiver)	Yes	Autism	No	Not sure	My parents or guardians do not want me to be vaccinated		Low-Income
Athlete	20	Male	I live with my family (mother, father, grandparent, and/or caregiver)	Yes	Cerebral Palsy	Yes			Yes	Low-Income
Athlete	19	Male	I live with my family (mother, father, grandparent, and/or caregiver)	Yes	None of the above	Yes			Yes	Low-Income
Athlete	24	Male	I live with my family (mother, father, grandparent, and/or caregiver)	Yes	None of the above	Yes			Yes	Low-Income
Family Member or Caregiver on behalf of Athlete	25	Male	I live with my family (mother, father, grandparent, and/or caregiver)	Yes	Down syndrome	Yes			Yes	Lower-Middle Income
Athlete	22	Female	I live with my family (mother, father, grandparent, and/or caregiver)	Yes	Down syndrome	Yes			Yes	Lower-Middle Income
Family Member or Caregiver on behalf of Athlete	19	Female	I live with my family (mother, father, grandparent, and/or caregiver)	Yes	None of the above	Yes			Yes	Lower-Middle Income
Program staff or Volunteer on behalf of athlete	22	Female	I live with my family (mother, father, grandparent, and/or caregiver)	Yes	None of the above	Yes			Yes	Lower-Middle Income
Program staff or Volunteer on behalf of athlete	25	Female	I live with my family (mother, father, grandparent, and/or caregiver)	Yes	None of the above	Yes			Yes	Lower-Middle Income
Athlete	22	Male	I live with my family (mother, father, grandparent, and/or caregiver)	Yes	Autism	Yes			Yes	Lower-Middle Income
Program staff or Volunteer on behalf of athlete	24	Male	I live with my family (mother, father, grandparent, and/or caregiver)	Yes	None of the above	Yes			Yes	Lower-Middle Income
Athlete	19	Male	I live with my family (mother, father, grandparent, and/or caregiver)	Yes	Autism	Yes			Yes	Lower-Middle Income
Family Member or Caregiver on behalf of Athlete	26	Female	I live with my family (mother, father, grandparent, and/or caregiver)	Yes	Cerebral Palsy	Yes			Yes	Lower-Middle Income
Family Member or Caregiver on behalf of Athlete	24	Male	I live with my family (mother, father, grandparent, and/or caregiver)	Yes	Down syndrome	Yes			Yes	Lower-Middle Income
Family Member or Caregiver on behalf of Athlete	22	Female	I live with my family (mother, father, grandparent, and/or caregiver)	Yes	None of the above	Yes			Yes	Lower-Middle Income
Family Member or Caregiver on behalf of Athlete	24	Male	Other: (Please describe)	Yes	Autism	Yes			Yes	Lower-Middle Income
Family Member or Caregiver on behalf of Athlete	24	Male	I live in my own home or apartment, by myself or with a roomate	Yes	Autism	Yes			Yes	Lower-Middle Income
Family Member or Caregiver on behalf of Athlete	21	Female	I live with my family (mother, father, grandparent, and/or caregiver)	Yes	Down syndrome	Yes			Yes	Lower-Middle Income
Athlete	23	Male	Other: (Please describe)	Yes	None of the above	Yes			Yes	Lower-Middle Income
Athlete	34	Male	I live with my family (mother, father, grandparent, and/or caregiver)	Yes	Down syndrome	Yes			Yes	Lower-Middle Income
Family Member or Caregiver on behalf of Athlete	20	Male	Other: (Please describe)	Yes	Autism	Yes			Yes	Lower-Middle Income
Athlete	21	Male	I live with my family (mother, father, grandparent, and/or caregiver)	Yes	None of the above	Yes			Yes	Lower-Middle Income
Athlete	27	Female	I live with my family (mother, father, grandparent, and/or caregiver)	Yes	None of the above	Yes			Yes	Lower-Middle Income
Family Member or Caregiver on behalf of Athlete	28	Male	Other: (Please describe)	Yes	Autism	Yes			Yes	Lower-Middle Income
Family Member or Caregiver on behalf of Athlete	32	Female	I live in my own home or apartment, by myself or with a roomate	Yes	Down syndrome	Yes			Yes	Lower-Middle Income
Family Member or Caregiver on behalf of Athlete	19	Male	I live with my family (mother, father, grandparent, and/or caregiver)	Yes	Cerebral Palsy	No	Not sure	I am concerned about side-effects		Lower-Middle Income
Athlete	40	Female	Other: (Please describe)	Yes	None of the above	Yes			Yes	Lower-Middle Income
Athlete	19	Male	Other: (Please describe)	Yes	None of the above	Yes			Yes	Lower-Middle Income
Athlete	28	Female	I live with my family (mother, father, grandparent, and/or caregiver)	Yes	None of the above	Yes			Yes	Lower-Middle Income
Athlete	22	Male	I live with my family (mother, father, grandparent, and/or caregiver)	Yes	Autism	Yes			Yes	Lower-Middle Income
Athlete	20	Female	I live with my family (mother, father, grandparent, and/or caregiver)	Yes	None of the above	Yes			No	Lower-Middle Income
Program staff or Volunteer on behalf of athlete	33	Male	I live with my family (mother, father, grandparent, and/or caregiver)	Yes	None of the above	Yes			Yes	Lower-Middle Income
Family Member or Caregiver on behalf of Athlete	28	Female	I live with my family (mother, father, grandparent, and/or caregiver)	Yes	Down syndrome	Yes			Yes	Lower-Middle Income
Program staff or Volunteer on behalf of athlete	38	Female	I live with my family (mother, father, grandparent, and/or caregiver)	Yes	Down syndrome	Yes			Yes	Lower-Middle Income
Family Member or Caregiver on behalf of Athlete	44	Female	I live with my family (mother, father, grandparent, and/or caregiver)	Yes	Cerebral Palsy	Yes			Yes	Lower-Middle Income
Program staff or Volunteer on behalf of athlete	32	Female	I live with my family (mother, father, grandparent, and/or caregiver)	Yes	None of the above	Yes			Yes	Lower-Middle Income
Athlete	22	Female	I live with my family (mother, father, grandparent, and/or caregiver)	Yes	Down syndrome	Yes			Yes	Lower-Middle Income
Athlete	32	Female	I live with my family (mother, father, grandparent, and/or caregiver)	Yes	None of the above	Yes			Yes	Lower-Middle Income
Family Member or Caregiver on behalf of Athlete	24	Male	I live with my family (mother, father, grandparent, and/or caregiver)	Yes	Down syndrome	Yes			Yes	Lower-Middle Income
Athlete	25	Male	I live in my own home or apartment, by myself or with a roomate	Yes	Down syndrome	Yes			Yes	Lower-Middle Income
Family Member or Caregiver on behalf of Athlete	35	Male	I live with my family (mother, father, grandparent, and/or caregiver)	Yes	None of the above	Yes			Yes	Lower-Middle Income
Family Member or Caregiver on behalf of Athlete	18	Male	I live with my family (mother, father, grandparent, and/or caregiver)	Yes	Autism	Yes			Yes	High Income
Family Member or Caregiver on behalf of Athlete	23	Male	I live with my family (mother, father, grandparent, and/or caregiver)	Yes	Down syndrome	Yes			Yes	High Income
Family Member or Caregiver on behalf of Athlete	29	Male	I live with my family (mother, father, grandparent, and/or caregiver)	Yes	Autism	No	Yes			High Income
Family Member or Caregiver on behalf of Athlete	22	Male	I live with my family (mother, father, grandparent, and/or caregiver)	Yes	None of the above	Yes			Yes	High Income
Family Member or Caregiver on behalf of Athlete	25	Male	I live with my family (mother, father, grandparent, and/or caregiver)	Yes	Autism	Yes			Yes	High Income
Family Member or Caregiver on behalf of Athlete	21	Male	Other: (Please describe)	Yes	None of the above	Yes			Yes	Lower-Middle Income
Athlete	20	Male	I live with my family (mother, father, grandparent, and/or caregiver)	Yes	Down syndrome	Yes			No	Lower-Middle Income
Family Member or Caregiver on behalf of Athlete	32	Male	I live with my family (mother, father, grandparent, and/or caregiver)	Yes	Down syndrome	Yes			No	Lower-Middle Income
Family Member or Caregiver on behalf of Athlete	18	Male	I live with my family (mother, father, grandparent, and/or caregiver)	Yes	Autism	Yes			No	Lower-Middle Income
Family Member or Caregiver on behalf of Athlete	22	Male	I live with my family (mother, father, grandparent, and/or caregiver)	Yes	Down syndrome	Yes			Yes	Lower-Middle Income
Family Member or Caregiver on behalf of Athlete	21	Female	I live with my family (mother, father, grandparent, and/or caregiver)	Yes	Down syndrome	Yes			Yes	Lower-Middle Income
Family Member or Caregiver on behalf of Athlete	27	Male	I live with my family (mother, father, grandparent, and/or caregiver)	Yes	None of the above	Yes			Yes	Lower-Middle Income
Family Member or Caregiver on behalf of Athlete	21	Male	I live with my family (mother, father, grandparent, and/or caregiver)	Yes	Down syndrome	Yes			Yes	Lower-Middle Income
Family Member or Caregiver on behalf of Athlete	26	Male	I live with my family (mother, father, grandparent, and/or caregiver)	Yes	None of the above	Yes			Yes	Lower-Middle Income
Family Member or Caregiver on behalf of Athlete	20	Female	I live with my family (mother, father, grandparent, and/or caregiver)	Yes	Down syndrome	Yes			No	Lower-Middle Income
Family Member or Caregiver on behalf of Athlete	19	Male	I live with my family (mother, father, grandparent, and/or caregiver)	Yes	Down syndrome	Yes			No	Lower-Middle Income
Family Member or Caregiver on behalf of Athlete	28	Male	I live with my family (mother, father, grandparent, and/or caregiver)	Yes	Down syndrome	Yes			Yes	Lower-Middle Income
Athlete	26	Male	I live with my family (mother, father, grandparent, and/or caregiver)	Yes	Down syndrome	Yes			No	Lower-Middle Income
Family Member or Caregiver on behalf of Athlete	20	Male	I live with my family (mother, father, grandparent, and/or caregiver)	Yes	None of the above	Yes			Yes	Lower-Middle Income
Athlete	21	Female	I live with my family (mother, father, grandparent, and/or caregiver)	Yes	Down syndrome	Yes			Yes	Lower-Middle Income
Family Member or Caregiver on behalf of Athlete	30	Female	I live with my family (mother, father, grandparent, and/or caregiver)	Yes	Down syndrome	Yes			Yes	Lower-Middle Income
Family Member or Caregiver on behalf of Athlete	21	Male	I live with my family (mother, father, grandparent, and/or caregiver)	Yes	Down syndrome	Yes			No	Lower-Middle Income
Family Member or Caregiver on behalf of Athlete	35	Female	Other: (Please describe)	Yes	Down syndrome	Yes			Yes	Lower-Middle Income
Family Member or Caregiver on behalf of Athlete	20	Male	I live with my family (mother, father, grandparent, and/or caregiver)	Yes	Down syndrome	Yes			Yes	Lower-Middle Income
Athlete	33	Female	I live with my family (mother, father, grandparent, and/or caregiver)	Yes	Down syndrome	Yes			Yes	Lower-Middle Income
Family Member or Caregiver on behalf of Athlete	37	Male	I live with my family (mother, father, grandparent, and/or caregiver)	Yes	Fragile X	Yes			Yes	Lower-Middle Income
Family Member or Caregiver on behalf of Athlete	22	Male	I live with my family (mother, father, grandparent, and/or caregiver)	Yes	None of the above	Yes			Yes	Lower-Middle Income
Family Member or Caregiver on behalf of Athlete	22	Male	I live with my family (mother, father, grandparent, and/or caregiver)	Yes	None of the above	Yes			Yes	Lower-Middle Income
Athlete	37	Male	I live with my family (mother, father, grandparent, and/or caregiver)	Yes	Down syndrome	Yes			Yes	Lower-Middle Income
Family Member or Caregiver on behalf of Athlete	32	Female	I live with my family (mother, father, grandparent, and/or caregiver)	Yes	None of the above	Yes			Yes	Lower-Middle Income
Family Member or Caregiver on behalf of Athlete	35	Female	Other: (Please describe)	Yes	Down syndrome	Yes			No	Lower-Middle Income
Family Member or Caregiver on behalf of Athlete	38	Male	I live with my family (mother, father, grandparent, and/or caregiver)	Yes	Down syndrome	Yes			Yes	Lower-Middle Income
Program staff or Volunteer on behalf of athlete	23	Male	Other: (Please describe)	Yes	Autism	Yes			No	Lower-Middle Income
Family Member or Caregiver on behalf of Athlete	20	Female	I live with my family (mother, father, grandparent, and/or caregiver)	Yes	Down syndrome	Yes			Yes	Lower-Middle Income
Program staff or Volunteer on behalf of athlete	24	Male	I live with my family (mother, father, grandparent, and/or caregiver)	Yes	None of the above	Yes			Yes	Lower-Middle Income
Family Member or Caregiver on behalf of Athlete	40	Female	I live with my family (mother, father, grandparent, and/or caregiver)	Yes	Down syndrome	Yes			Yes	Lower-Middle Income
Program staff or Volunteer on behalf of athlete	32	Male	I live with my family (mother, father, grandparent, and/or caregiver)	Yes	None of the above	Yes			Yes	Lower-Middle Income
Program staff or Volunteer on behalf of athlete	35	Male	I live with my family (mother, father, grandparent, and/or caregiver)	Yes	None of the above	Yes			Yes	Lower-Middle Income
Program staff or Volunteer on behalf of athlete	23	Male	I live with my family (mother, father, grandparent, and/or caregiver)	Yes	Down syndrome	Yes			Yes	Lower-Middle Income
Program staff or Volunteer on behalf of athlete	28	Male	I live with my family (mother, father, grandparent, and/or caregiver)	Yes	None of the above	Yes			Yes	Lower-Middle Income
Family Member or Caregiver on behalf of Athlete	36	Male	Other: (Please describe)	Yes	Down syndrome	Yes			Yes	Lower-Middle Income
Family Member or Caregiver on behalf of Athlete	37	Male	I live with my family (mother, father, grandparent, and/or caregiver)	Yes	Down syndrome	Yes			Yes	Lower-Middle Income
Program staff or Volunteer on behalf of athlete	41	Female	I live with my family (mother, father, grandparent, and/or caregiver)	Yes	Down syndrome	Yes			Yes	Lower-Middle Income
Family Member or Caregiver on behalf of Athlete	29	Female	I live with my family (mother, father, grandparent, and/or caregiver)	Yes	Down syndrome	Yes			Yes	Lower-Middle Income
Program staff or Volunteer on behalf of athlete	28	Male	I live with my family (mother, father, grandparent, and/or caregiver)	Yes	Down syndrome	Yes			Yes	Lower-Middle Income
Family Member or Caregiver on behalf of Athlete	25	Male	I live with my family (mother, father, grandparent, and/or caregiver)	Yes	Down syndrome	Yes			Yes	Lower-Middle Income
Program staff or Volunteer on behalf of athlete	36	Male	I live with my family (mother, father, grandparent, and/or caregiver)	Yes	Down syndrome	Yes			Yes	Lower-Middle Income
Family Member or Caregiver on behalf of Athlete	36	Female	I live with my family (mother, father, grandparent, and/or caregiver)	Yes	Down syndrome	Yes			Yes	Lower-Middle Income
Family Member or Caregiver on behalf of Athlete	31	Female	I live with my family (mother, father, grandparent, and/or caregiver)	Yes	Down syndrome	Yes			Yes	Lower-Middle Income
Family Member or Caregiver on behalf of Athlete	38	Male	I live with my family (mother, father, grandparent, and/or caregiver)	Yes	Down syndrome	Yes			Yes	Lower-Middle Income
Program staff or Volunteer on behalf of athlete	32	Male	I live with my family (mother, father, grandparent, and/or caregiver)	Yes	None of the above	Yes			Yes	Lower-Middle Income
Family Member or Caregiver on behalf of Athlete	28	Male	I live with my family (mother, father, grandparent, and/or caregiver)	Yes	Autism	Yes			Yes	Lower-Middle Income
Family Member or Caregiver on behalf of Athlete	22	Male	I live with my family (mother, father, grandparent, and/or caregiver)	Yes	Down syndrome	Yes			Yes	Lower-Middle Income
Family Member or Caregiver on behalf of Athlete	28	Male	I live with my family (mother, father, grandparent, and/or caregiver)	Yes	Down syndrome	Yes			Yes	Lower-Middle Income
Family Member or Caregiver on behalf of Athlete	21	Male	I live with my family (mother, father, grandparent, and/or caregiver)	Yes	Down syndrome	Yes			Yes	Lower-Middle Income
Family Member or Caregiver on behalf of Athlete	21	Male	Other: (Please describe)	Yes	Down syndrome	Yes			No	Lower-Middle Income
Family Member or Caregiver on behalf of Athlete	33	Female	I live with my family (mother, father, grandparent, and/or caregiver)	Yes	None of the above	Yes			Yes	Lower-Middle Income
Athlete	30	Male	I live with my family (mother, father, grandparent, and/or caregiver)	Yes	Down syndrome	Yes			Yes	Lower-Middle Income
Family Member or Caregiver on behalf of Athlete	32	Male	I live with my family (mother, father, grandparent, and/or caregiver)	Yes	Down syndrome	Yes			Yes	Lower-Middle Income
Athlete	27	Male	I live with my family (mother, father, grandparent, and/or caregiver)	Yes	Down syndrome	Yes			Yes	Lower-Middle Income
Family Member or Caregiver on behalf of Athlete	32	Female	I live with my family (mother, father, grandparent, and/or caregiver)	Yes	Down syndrome	Yes			Yes	Lower-Middle Income
Family Member or Caregiver on behalf of Athlete	26	Female	I live with my family (mother, father, grandparent, and/or caregiver)	Yes	None of the above	Yes			Yes	Lower-Middle Income
Family Member or Caregiver on behalf of Athlete	40	Female	I live with my family (mother, father, grandparent, and/or caregiver)	Yes	None of the above	Yes			Yes	Lower-Middle Income
Family Member or Caregiver on behalf of Athlete	35	Female	I live with my family (mother, father, grandparent, and/or caregiver)	Yes	Down syndrome	Yes			Yes	Lower-Middle Income
Athlete	26	Male	I live with my family (mother, father, grandparent, and/or caregiver)	Yes	Down syndrome	Yes			Yes	Lower-Middle Income
Program staff or Volunteer on behalf of athlete	18	Male	I live with my family (mother, father, grandparent, and/or caregiver)	Yes	Down syndrome	Yes			Yes	Lower-Middle Income
Family Member or Caregiver on behalf of Athlete	42	Male	I live with my family (mother, father, grandparent, and/or caregiver)	Yes	Fragile X	Yes			Yes	Lower-Middle Income
Family Member or Caregiver on behalf of Athlete	22	Male	I live in a group home setting (or home in the community with people with ID)	Yes	None of the above	Yes			Yes	Lower-Middle Income
Family Member or Caregiver on behalf of Athlete	37	Male	I live with my family (mother, father, grandparent, and/or caregiver)	Yes	Down syndrome	Yes			Yes	Lower-Middle Income
Family Member or Caregiver on behalf of Athlete	20	Male	I live with my family (mother, father, grandparent, and/or caregiver)	Yes	Down syndrome	Yes			Yes	Lower-Middle Income
Family Member or Caregiver on behalf of Athlete	26	Male	I live with my family (mother, father, grandparent, and/or caregiver)	Yes	Down syndrome	Yes			Yes	Lower-Middle Income
Family Member or Caregiver on behalf of Athlete	25	Male	I live with my family (mother, father, grandparent, and/or caregiver)	Yes	None of the above	Yes			Yes	Lower-Middle Income
Family Member or Caregiver on behalf of Athlete	26	Male	I live with my family (mother, father, grandparent, and/or caregiver)	Yes	Down syndrome	Yes			No	Lower-Middle Income
Family Member or Caregiver on behalf of Athlete	26	Male	I live with my family (mother, father, grandparent, and/or caregiver)	Yes	Fragile X	Yes			Yes	Lower-Middle Income
Family Member or Caregiver on behalf of Athlete	36	Male	I live with my family (mother, father, grandparent, and/or caregiver)	Yes	Down syndrome	Yes			Yes	Lower-Middle Income
Family Member or Caregiver on behalf of Athlete	34	Male	I live with my family (mother, father, grandparent, and/or caregiver)	Yes	None of the above	Yes			Yes	Lower-Middle Income
Family Member or Caregiver on behalf of Athlete	26	Female	I live with my family (mother, father, grandparent, and/or caregiver)	Yes	Down syndrome	Yes			Yes	Lower-Middle Income
Family Member or Caregiver on behalf of Athlete	31	Male	Other: (Please describe)	Yes	None of the above	Yes			No	Lower-Middle Income
Family Member or Caregiver on behalf of Athlete	45	Male	I live with my family (mother, father, grandparent, and/or caregiver)	Yes	None of the above	Yes			Yes	Lower-Middle Income
Program staff or Volunteer on behalf of athlete	25	Female	I live with my family (mother, father, grandparent, and/or caregiver)	Yes	None of the above	Yes			Yes	Lower-Middle Income
Family Member or Caregiver on behalf of Athlete	30	Female	Other: (Please describe)	Yes	None of the above	Yes			No	Lower-Middle Income
Family Member or Caregiver on behalf of Athlete	50	Female	Other: (Please describe)	Yes	Down syndrome	Yes			No	Lower-Middle Income
Family Member or Caregiver on behalf of Athlete	38	Male	Other: (Please describe)	Yes	None of the above	Yes			No	Lower-Middle Income
Family Member or Caregiver on behalf of Athlete	46	Female	Other: (Please describe)	Yes	None of the above	Yes			No	Lower-Middle Income
Family Member or Caregiver on behalf of Athlete	19	Male	I live with my family (mother, father, grandparent, and/or caregiver)	Yes	Down syndrome	Yes			Yes	Lower-Middle Income
Family Member or Caregiver on behalf of Athlete	25	Male	I live with my family (mother, father, grandparent, and/or caregiver)	Yes	None of the above	Yes			Yes	Lower-Middle Income
Family Member or Caregiver on behalf of Athlete	40	Female	Other: (Please describe)	Yes	None of the above	Yes			No	Lower-Middle Income
Family Member or Caregiver on behalf of Athlete	25	Male	I live with my family (mother, father, grandparent, and/or caregiver)	Yes	None of the above	Yes			Yes	Lower-Middle Income
Program staff or Volunteer on behalf of athlete	35	Male	I live with my family (mother, father, grandparent, and/or caregiver)	Yes	None of the above	Yes			Yes	Lower-Middle Income
Family Member or Caregiver on behalf of Athlete	18	Male	I live with my family (mother, father, grandparent, and/or caregiver)	Yes	Down syndrome	Yes			Yes	Lower-Middle Income
Program staff or Volunteer on behalf of athlete	36	Male	I live with my family (mother, father, grandparent, and/or caregiver)	Yes	Down syndrome	Yes			Yes	Lower-Middle Income
Family Member or Caregiver on behalf of Athlete	35	Female	Other: (Please describe)	Yes	None of the above	Yes			No	Lower-Middle Income
Family Member or Caregiver on behalf of Athlete	38	Female	I live with my family (mother, father, grandparent, and/or caregiver)	Yes	None of the above	Yes			Yes	Lower-Middle Income
Family Member or Caregiver on behalf of Athlete	35	Male	I live with my family (mother, father, grandparent, and/or caregiver)	Yes	Down syndrome	Yes			Yes	Lower-Middle Income
Family Member or Caregiver on behalf of Athlete	39	Male	I live with my family (mother, father, grandparent, and/or caregiver)	Yes	Down syndrome	Yes			Yes	Lower-Middle Income
Family Member or Caregiver on behalf of Athlete	21	Male	I live with my family (mother, father, grandparent, and/or caregiver)	Yes	Down syndrome	Yes			Yes	Lower-Middle Income
Program staff or Volunteer on behalf of athlete	32	Female	I live with my family (mother, father, grandparent, and/or caregiver)	Yes	None of the above	Yes			Yes	Lower-Middle Income
Family Member or Caregiver on behalf of Athlete	20	Male	I live with my family (mother, father, grandparent, and/or caregiver)	Yes	Down syndrome	Yes			No	Lower-Middle Income
Family Member or Caregiver on behalf of Athlete	36	Male	I live with my family (mother, father, grandparent, and/or caregiver)	Yes	Cerebral Palsy	Yes			Yes	Lower-Middle Income
Athlete	24	Male	I live with my family (mother, father, grandparent, and/or caregiver)	Yes	Down syndrome	Yes			Yes	Lower-Middle Income
Family Member or Caregiver on behalf of Athlete	23	Male	I live with my family (mother, father, grandparent, and/or caregiver)	Yes	Down syndrome	Yes			Yes	Lower-Middle Income
Family Member or Caregiver on behalf of Athlete	24	Female	I live with my family (mother, father, grandparent, and/or caregiver)	Yes	Down syndrome	Yes			Yes	Lower-Middle Income
Family Member or Caregiver on behalf of Athlete	30	Male	I live with my family (mother, father, grandparent, and/or caregiver)	Yes	None of the above	Yes			No	Lower-Middle Income
Program staff or Volunteer on behalf of athlete	19	Female	I live with my family (mother, father, grandparent, and/or caregiver)	Yes	None of the above	No	Yes			Lower-Middle Income
Family Member or Caregiver on behalf of Athlete	18	Male	I live with my family (mother, father, grandparent, and/or caregiver)	Yes	Down syndrome	Yes			Yes	Lower-Middle Income
Program staff or Volunteer on behalf of athlete	27	Male	I live in a group home setting (or home in the community with people with ID)	Yes	None of the above	Yes			Yes	Lower-Middle Income
Family Member or Caregiver on behalf of Athlete	40	Male	I live in a group home setting (or home in the community with people with ID)	Yes	None of the above	Yes			Yes	Lower-Middle Income
Family Member or Caregiver on behalf of Athlete	37	Male	I live with my family (mother, father, grandparent, and/or caregiver)	Yes	None of the above	Yes			Yes	Lower-Middle Income
Family Member or Caregiver on behalf of Athlete	46	Male	I live with my family (mother, father, grandparent, and/or caregiver)	Yes	Down syndrome	Yes			Yes	Lower-Middle Income
Program staff or Volunteer on behalf of athlete	25	Male	Other: (Please describe)	Yes	Autism,None of the above	Yes			No	Lower-Middle Income
Family Member or Caregiver on behalf of Athlete	30	Female	Other: (Please describe)	Yes	None of the above	Yes			No	Lower-Middle Income
Family Member or Caregiver on behalf of Athlete	27	Male	Other: (Please describe)	Yes	None of the above	Yes			No	Lower-Middle Income
Family Member or Caregiver on behalf of Athlete	45	Female	Other: (Please describe)	Yes	Down syndrome	Yes			Yes	Lower-Middle Income
Program staff or Volunteer on behalf of athlete	36	Female	I live with my family (mother, father, grandparent, and/or caregiver)	Yes	None of the above	Yes			Yes	Lower-Middle Income
Family Member or Caregiver on behalf of Athlete	46	Male	Other: (Please describe)	Yes	Down syndrome	Yes			Yes	Lower-Middle Income
Family Member or Caregiver on behalf of Athlete	25	Male	Other: (Please describe)	Yes	Down syndrome	Yes			No	Lower-Middle Income
Family Member or Caregiver on behalf of Athlete	27	Female	I live with my family (mother, father, grandparent, and/or caregiver)	Yes	None of the above	Yes			Yes	Lower-Middle Income
Program staff or Volunteer on behalf of athlete	35	Male	I live with my family (mother, father, grandparent, and/or caregiver)	Yes	None of the above	Yes			Yes	Lower-Middle Income
Family Member or Caregiver on behalf of Athlete	20	Male	Other: (Please describe)	Yes	Down syndrome	Yes			No	Lower-Middle Income
Family Member or Caregiver on behalf of Athlete	46	Male	Other: (Please describe)	Yes	None of the above	Yes			No	Lower-Middle Income
Family Member or Caregiver on behalf of Athlete	37	Female	Other: (Please describe)	Yes	None of the above	Yes			No	Lower-Middle Income
Athlete	31	Female	I live with my family (mother, father, grandparent, and/or caregiver)	Yes	None of the above	Yes			Yes	Lower-Middle Income
Program staff or Volunteer on behalf of athlete	30	Male	I live with my family (mother, father, grandparent, and/or caregiver)	Yes	None of the above	Yes			Yes	Lower-Middle Income
Program staff or Volunteer on behalf of athlete	29	Male	I live with my family (mother, father, grandparent, and/or caregiver)	Yes	Down syndrome	Yes			Yes	Lower-Middle Income
Family Member or Caregiver on behalf of Athlete	32	Female	Other: (Please describe)	Yes	None of the above	Yes			No	Lower-Middle Income
Program staff or Volunteer on behalf of athlete	25	Male	I live with my family (mother, father, grandparent, and/or caregiver)	Yes	None of the above	Yes			Yes	Lower-Middle Income
Program staff or Volunteer on behalf of athlete	30	Male	I live with my family (mother, father, grandparent, and/or caregiver)	Yes	Down syndrome	Yes			Yes	Lower-Middle Income
Program staff or Volunteer on behalf of athlete	27	Male	I live with my family (mother, father, grandparent, and/or caregiver)	Yes	None of the above	Yes			Yes	Lower-Middle Income
Program staff or Volunteer on behalf of athlete	30	Male	I live with my family (mother, father, grandparent, and/or caregiver)	Yes	Down syndrome	Yes			Yes	Lower-Middle Income
Family Member or Caregiver on behalf of Athlete	25	Male	I live with my family (mother, father, grandparent, and/or caregiver)	Yes	Autism	Yes			Yes	Lower-Middle Income
Program staff or Volunteer on behalf of athlete	26	Male	I live with my family (mother, father, grandparent, and/or caregiver)	Yes	None of the above	Yes			Yes	Lower-Middle Income
Program staff or Volunteer on behalf of athlete	35	Male	I live with my family (mother, father, grandparent, and/or caregiver)	Yes	Down syndrome	Yes			Yes	Lower-Middle Income
Family Member or Caregiver on behalf of Athlete	35	Male	I live with my family (mother, father, grandparent, and/or caregiver)	Yes	Down syndrome	Yes			Yes	Lower-Middle Income
Family Member or Caregiver on behalf of Athlete	28	Female	I live with my family (mother, father, grandparent, and/or caregiver)	Yes	None of the above	Yes			Yes	Lower-Middle Income
Program staff or Volunteer on behalf of athlete	44	Male	I live with my family (mother, father, grandparent, and/or caregiver)	Yes	None of the above	Yes			Yes	Lower-Middle Income
Program staff or Volunteer on behalf of athlete	21	Female	I live with my family (mother, father, grandparent, and/or caregiver)	Yes	None of the above	Yes			Yes	Lower-Middle Income
Program staff or Volunteer on behalf of athlete	26	Male	I live with my family (mother, father, grandparent, and/or caregiver)	Yes	None of the above	Yes			Yes	Lower-Middle Income
Family Member or Caregiver on behalf of Athlete	33	Female	Other: (Please describe)	Yes	None of the above	Yes			No	Lower-Middle Income
Family Member or Caregiver on behalf of Athlete	42	Male	I live with my family (mother, father, grandparent, and/or caregiver)	Yes	Down syndrome	Yes			Yes	Lower-Middle Income
Family Member or Caregiver on behalf of Athlete	29	Female	I live with my family (mother, father, grandparent, and/or caregiver)	Yes	Down syndrome	Yes			Yes	Lower-Middle Income
Program staff or Volunteer on behalf of athlete	34	Male	I live with my family (mother, father, grandparent, and/or caregiver)	Yes	None of the above	Yes			Yes	Lower-Middle Income
Family Member or Caregiver on behalf of Athlete	23	Male	I live with my family (mother, father, grandparent, and/or caregiver)	Yes	None of the above	Yes			Yes	Upper-Middle Income
Family Member or Caregiver on behalf of Athlete	23	Male	I live with my family (mother, father, grandparent, and/or caregiver)	Yes	None of the above	Yes			Yes	Upper-Middle Income
Athlete	29	Male	I live with my family (mother, father, grandparent, and/or caregiver)	Yes	Down syndrome	Yes			No	Upper-Middle Income
Athlete	29	Male	I live with my family (mother, father, grandparent, and/or caregiver)	Yes	Down syndrome	Yes			No	Upper-Middle Income
Family Member or Caregiver on behalf of Athlete	31	Male	Other: (Please describe)	Yes	Down syndrome	Yes			No	Upper-Middle Income
Athlete	33	Male	I live with my family (mother, father, grandparent, and/or caregiver)	Yes	Down syndrome	Yes			Yes	Upper-Middle Income
Family Member or Caregiver on behalf of Athlete	21	Female	I live with my family (mother, father, grandparent, and/or caregiver)	Yes	Autism	Yes			Yes	Upper-Middle Income
Athlete	20	Male	I live with my family (mother, father, grandparent, and/or caregiver)	Yes	Down syndrome	Yes			No	Upper-Middle Income
Family Member or Caregiver on behalf of Athlete	23	Male	I live with my family (mother, father, grandparent, and/or caregiver)	Yes	None of the above	Yes			Yes	Upper-Middle Income
Athlete	23	Female	I live with my family (mother, father, grandparent, and/or caregiver)	Yes	Down syndrome	Yes			Yes	Upper-Middle Income
Athlete	25	Male	I live with my family (mother, father, grandparent, and/or caregiver)	Yes	Down syndrome	Yes			Yes	Upper-Middle Income
Athlete	23	Female	I live with my family (mother, father, grandparent, and/or caregiver)	Yes	Down syndrome	Yes			Yes	Upper-Middle Income
Family Member or Caregiver on behalf of Athlete	28	Female	I live with my family (mother, father, grandparent, and/or caregiver)	Yes	Down syndrome	Yes			Yes	Upper-Middle Income
Family Member or Caregiver on behalf of Athlete	23	Male	I live with my family (mother, father, grandparent, and/or caregiver)	Yes	None of the above	Yes			Yes	Upper-Middle Income
Athlete	20	Male	I live with my family (mother, father, grandparent, and/or caregiver)	Yes	Down syndrome	Yes			Yes	Upper-Middle Income
Athlete	26	Female	I live with my family (mother, father, grandparent, and/or caregiver)	Yes	Down syndrome	Yes			Yes	Upper-Middle Income
Family Member or Caregiver on behalf of Athlete	23	Male	I live with my family (mother, father, grandparent, and/or caregiver)	Yes	None of the above	Yes			Yes	Upper-Middle Income
Athlete	35	Female	I live with my family (mother, father, grandparent, and/or caregiver)	Yes	Down syndrome	No	Not sure	I am concerned about side-effects		Upper-Middle Income
Athlete	23	Female	I live with my family (mother, father, grandparent, and/or caregiver)	Yes	Fragile X	Yes			Yes	Upper-Middle Income
Program staff or Volunteer on behalf of athlete	23	Male	I live with my family (mother, father, grandparent, and/or caregiver)	Yes	Autism	Yes			No	Upper-Middle Income
Family Member or Caregiver on behalf of Athlete	23	Male	I live with my family (mother, father, grandparent, and/or caregiver)	Yes	None of the above	Yes			No	Upper-Middle Income
Athlete	35	Male	I live with my family (mother, father, grandparent, and/or caregiver)	Yes	Down syndrome	Yes			No	Upper-Middle Income
Family Member or Caregiver on behalf of Athlete	23	Male	I live with my family (mother, father, grandparent, and/or caregiver)	Yes	None of the above	Yes			Yes	Upper-Middle Income
Athlete	23	Male	I live with my family (mother, father, grandparent, and/or caregiver)	Yes	Down syndrome	Yes			Yes	Upper-Middle Income
Family Member or Caregiver on behalf of Athlete	23	Male	I live with my family (mother, father, grandparent, and/or caregiver)	Yes	None of the above	Yes			Yes	Upper-Middle Income
Athlete	30	Female	I live with my family (mother, father, grandparent, and/or caregiver)	Yes	Down syndrome	Yes			Yes	Upper-Middle Income
Athlete	20	Male	I live with my family (mother, father, grandparent, and/or caregiver)	Yes	Down syndrome	Yes			No	Upper-Middle Income
Athlete	27	Female	I live with my family (mother, father, grandparent, and/or caregiver)	Yes	Down syndrome	Yes			Yes	Upper-Middle Income
Athlete	27	Male	I live with my family (mother, father, grandparent, and/or caregiver)	Yes	Autism	Yes			Yes	High Income
Athlete	28	Male	I live with my family (mother, father, grandparent, and/or caregiver)	Yes	Cerebral Palsy	No	Yes			Lower-Middle Income
Athlete	26	Male	Other: (Please describe)	Yes	Down syndrome	No	Yes			Lower-Middle Income
Family Member or Caregiver on behalf of Athlete	19	Male	I live with my family (mother, father, grandparent, and/or caregiver)	Yes	Autism	Yes			No	Lower-Middle Income
Family Member or Caregiver on behalf of Athlete	28	Female	I live with my family (mother, father, grandparent, and/or caregiver)	Yes	Down syndrome	Yes			Yes	Lower-Middle Income
Family Member or Caregiver on behalf of Athlete	19	Male	I live with my family (mother, father, grandparent, and/or caregiver)	Yes	Cerebral Palsy	Yes			Yes	Lower-Middle Income
Family Member or Caregiver on behalf of Athlete	19	Male	I live with my family (mother, father, grandparent, and/or caregiver)	Yes	Fragile X	Yes			Yes	Lower-Middle Income
Family Member or Caregiver on behalf of Athlete	45	Female	I live with my family (mother, father, grandparent, and/or caregiver)	Yes	Cerebral Palsy	No	Yes			Lower-Middle Income
Family Member or Caregiver on behalf of Athlete	18	Female	I live with my family (mother, father, grandparent, and/or caregiver)	Yes	Fragile X	Yes			Yes	Lower-Middle Income
Athlete	36	Male	I live with my family (mother, father, grandparent, and/or caregiver)	Yes	Autism	Yes			Yes	Upper-Middle Income
Athlete	36	Male	I live with my family (mother, father, grandparent, and/or caregiver)	Yes	Autism	Yes			Yes	Upper-Middle Income
Program staff or Volunteer on behalf of athlete	24	Prefer not to answer	I live with my family (mother, father, grandparent, and/or caregiver)	Yes	None of the above	Yes			No	Upper-Middle Income
Athlete	36	Male	I live with my family (mother, father, grandparent, and/or caregiver)	Yes	Autism	Yes			Yes	Upper-Middle Income
Athlete	32	Male	I live in my own home or apartment, by myself or with a roomate	Yes	None of the above	Yes			Yes	Upper-Middle Income
Athlete	20	Female	I live with my family (mother, father, grandparent, and/or caregiver)	Yes	Down syndrome	Yes			Yes	Upper-Middle Income
Program staff or Volunteer on behalf of athlete	32	Male	I live with my family (mother, father, grandparent, and/or caregiver)	Yes	Down syndrome	No	Yes			Lower-Middle Income
Family Member or Caregiver on behalf of Athlete	20	Female	I live with my family (mother, father, grandparent, and/or caregiver)	Yes	None of the above	Yes			No	Lower-Middle Income
Athlete	29	Female	I live with my family (mother, father, grandparent, and/or caregiver)	Yes	Autism	Yes			No	Lower-Middle Income
Athlete	31	Female	I live with my family (mother, father, grandparent, and/or caregiver)	Yes	None of the above	Yes			No	Lower-Middle Income
Program staff or Volunteer on behalf of athlete	25	Male	I live with my family (mother, father, grandparent, and/or caregiver)	Yes	None of the above	No	Yes			Lower-Middle Income
Athlete	20	Female	I live with my family (mother, father, grandparent, and/or caregiver)	Yes	None of the above	Yes			No	Lower-Middle Income
Athlete	19	Male	I live with my family (mother, father, grandparent, and/or caregiver)	Yes	None of the above	No	Yes			Lower-Middle Income
Athlete	25	Male	I live in my own home or apartment, by myself or with a roomate	Yes	None of the above	Yes			No	Lower-Middle Income
Athlete	22	Male	I live with my family (mother, father, grandparent, and/or caregiver)	Yes	None of the above	No	Yes			Lower-Middle Income
Athlete	19	Female	I live with my family (mother, father, grandparent, and/or caregiver)	Yes	Cerebral Palsy	Yes			No	Lower-Middle Income
Program staff or Volunteer on behalf of athlete	35	Male	I live with my family (mother, father, grandparent, and/or caregiver)	Yes	None of the above	Yes			No	Lower-Middle Income
Family Member or Caregiver on behalf of Athlete	19	Male	I live with my family (mother, father, grandparent, and/or caregiver)	Yes	None of the above	Yes			No	Lower-Middle Income
Family Member or Caregiver on behalf of Athlete	27	Male	I live with my family (mother, father, grandparent, and/or caregiver)	Yes	None of the above	No	Yes			Lower-Middle Income
Family Member or Caregiver on behalf of Athlete	20	Male	I live with my family (mother, father, grandparent, and/or caregiver)	Yes	None of the above	Yes			No	Lower-Middle Income
Program staff or Volunteer on behalf of athlete	29	Male	I live in my own home or apartment, by myself or with a roomate	Yes	None of the above	Yes			No	Lower-Middle Income
Program staff or Volunteer on behalf of athlete	20	Female	I live with my family (mother, father, grandparent, and/or caregiver)	Yes	Down syndrome	No	Yes			Lower-Middle Income
Program staff or Volunteer on behalf of athlete	18	Female	I live in a group home setting (or home in the community with people with ID)	Yes	None of the above	Yes			No	Lower-Middle Income
Family Member or Caregiver on behalf of Athlete	24	Male	I live with my family (mother, father, grandparent, and/or caregiver)	Yes	None of the above	Yes			No	Lower-Middle Income
Athlete	18	Female	I live with my family (mother, father, grandparent, and/or caregiver)	Yes	Autism	No	Not sure	My parents or guardians do not want me to be vaccinated		Lower-Middle Income
Program staff or Volunteer on behalf of athlete	20	Male	I live with my family (mother, father, grandparent, and/or caregiver)	Yes	None of the above	Yes			No	Lower-Middle Income
Family Member or Caregiver on behalf of Athlete	24	Female	I live with my family (mother, father, grandparent, and/or caregiver)	Yes	Cerebral Palsy	Yes			No	Lower-Middle Income
Program staff or Volunteer on behalf of athlete	22	Male	I live with my family (mother, father, grandparent, and/or caregiver)	Yes	None of the above	Yes			No	Lower-Middle Income
Athlete	28	Male	I live with my family (mother, father, grandparent, and/or caregiver)	Yes	Cerebral Palsy	Yes			No	Lower-Middle Income
Athlete	18	Female	I live with my family (mother, father, grandparent, and/or caregiver)	Yes	Down syndrome	No	Yes			Lower-Middle Income
Athlete	30	Male	I live with my family (mother, father, grandparent, and/or caregiver)	Yes	None of the above	Yes			No	Lower-Middle Income
Family Member or Caregiver on behalf of Athlete	20	Male	I live with my family (mother, father, grandparent, and/or caregiver)	Yes	Autism	Yes			Yes	Lower-Middle Income
Family Member or Caregiver on behalf of Athlete	25	Male	Other: (Please describe)	Yes	None of the above	Yes			No	Lower-Middle Income
Athlete	21	Male	I live in my own home or apartment, by myself or with a roomate	Yes	None of the above	Yes			Yes	Lower-Middle Income
Program staff or Volunteer on behalf of athlete	24	Female	I live with my family (mother, father, grandparent, and/or caregiver)	Yes	None of the above	No	Not sure	My parents or guardians do not want me to be vaccinated,I do not like needles		Lower-Middle Income
Athlete	19	Male	I live with my family (mother, father, grandparent, and/or caregiver)	Yes	None of the above	Yes			No	Lower-Middle Income
Athlete	19	Male	I live with my family (mother, father, grandparent, and/or caregiver)	Yes	Autism	Yes			No	Lower-Middle Income
Program staff or Volunteer on behalf of athlete	18	Female	I live in a group home setting (or home in the community with people with ID)	Yes	None of the above	Yes			No	Lower-Middle Income
Athlete	24	Male	I live with my family (mother, father, grandparent, and/or caregiver)	Yes	None of the above	Yes			No	Lower-Middle Income
Program staff or Volunteer on behalf of athlete	20	Male	I live with my family (mother, father, grandparent, and/or caregiver)	Yes	None of the above	Yes			No	Lower-Middle Income
Program staff or Volunteer on behalf of athlete	19	Female	I live with my family (mother, father, grandparent, and/or caregiver)	Yes	None of the above	No	Yes			Lower-Middle Income
Program staff or Volunteer on behalf of athlete	24	Male	I live with my family (mother, father, grandparent, and/or caregiver)	Yes	None of the above	No	Yes			Lower-Middle Income
Program staff or Volunteer on behalf of athlete	18	Female	I live with my family (mother, father, grandparent, and/or caregiver)	Yes	None of the above	No	Yes			Lower-Middle Income
Family Member or Caregiver on behalf of Athlete	23	Male	I live in my own home or apartment, by myself or with a roomate	Yes	None of the above	Yes			No	Lower-Middle Income
Athlete	22	Female	I live with my family (mother, father, grandparent, and/or caregiver)	Yes	None of the above	Yes			No	Lower-Middle Income
Program staff or Volunteer on behalf of athlete	26	Male	I live with my family (mother, father, grandparent, and/or caregiver)	Yes	None of the above	Yes			No	Lower-Middle Income
Athlete	18	Male	I live with my family (mother, father, grandparent, and/or caregiver)	Yes	Down syndrome	No	Yes			Lower-Middle Income
Athlete	25	Male	I live with my family (mother, father, grandparent, and/or caregiver)	Yes	Down syndrome	No	Yes			Lower-Middle Income
Athlete	18	Female	I live with my family (mother, father, grandparent, and/or caregiver)	Yes	None of the above	No	Not sure	I do not like needles		Lower-Middle Income
Athlete	18	Female	I live with my family (mother, father, grandparent, and/or caregiver)	Yes	None of the above	Yes			No	Lower-Middle Income
Athlete	21	Male	I live with my family (mother, father, grandparent, and/or caregiver)	Yes	None of the above	No	Yes			Lower-Middle Income
Athlete	20	Male	I live with my family (mother, father, grandparent, and/or caregiver)	Yes	None of the above	Yes			No	Lower-Middle Income
Athlete	24	Female	I live with my family (mother, father, grandparent, and/or caregiver)	Yes	None of the above	Yes			No	Lower-Middle Income
Athlete	40	Male	I live in my own home or apartment, by myself or with a roomate	Yes	None of the above	Yes			No	Lower-Middle Income
Athlete	26	Male	I live with my family (mother, father, grandparent, and/or caregiver)	Yes	Down syndrome	No	Yes			Lower-Middle Income
Program staff or Volunteer on behalf of athlete	21	Male	I live with my family (mother, father, grandparent, and/or caregiver)	Yes	None of the above	No	Yes			Lower-Middle Income
Athlete	30	Male	I live with my family (mother, father, grandparent, and/or caregiver)	Yes	None of the above	Yes			No	Lower-Middle Income
Family Member or Caregiver on behalf of Athlete	21	Female	I live with my family (mother, father, grandparent, and/or caregiver)	Yes	Cerebral Palsy	Yes			No	Lower-Middle Income
Family Member or Caregiver on behalf of Athlete	19	Female	I live with my family (mother, father, grandparent, and/or caregiver)	Yes	Down syndrome	Yes			No	Lower-Middle Income
Family Member or Caregiver on behalf of Athlete	23	Male	I live with my family (mother, father, grandparent, and/or caregiver)	Yes	None of the above	Yes			No	Lower-Middle Income
Athlete	30	Male	Other: (Please describe)	Yes	None of the above	Yes			No	Lower-Middle Income
Athlete	26	Female	I live with my family (mother, father, grandparent, and/or caregiver)	Yes	Down syndrome	No	Yes			Lower-Middle Income
Program staff or Volunteer on behalf of athlete	29	Female	I live in a group home setting (or home in the community with people with ID)	Yes	None of the above	Yes			No	Lower-Middle Income
Athlete	20	Female	I live with my family (mother, father, grandparent, and/or caregiver)	Yes	Autism	No	Yes			Lower-Middle Income
Athlete	19	Female	I live with my family (mother, father, grandparent, and/or caregiver)	Yes	Down syndrome	No	Yes			Lower-Middle Income
Program staff or Volunteer on behalf of athlete	28	Female	Other: (Please describe)	Yes	None of the above	Yes			No	Lower-Middle Income
Athlete	24	Female	I live with my family (mother, father, grandparent, and/or caregiver)	Yes	None of the above	Yes			No	Lower-Middle Income
Athlete	19	Male	I live with my family (mother, father, grandparent, and/or caregiver)	Yes	None of the above	No	Yes			Lower-Middle Income
Program staff or Volunteer on behalf of athlete	24	Male	I live with my family (mother, father, grandparent, and/or caregiver)	Yes	None of the above	No	Yes			Lower-Middle Income
Athlete	23	Male	I live with my family (mother, father, grandparent, and/or caregiver)	Yes	Cerebral Palsy	No	Yes			Lower-Middle Income
Athlete	29	Male	I live with my family (mother, father, grandparent, and/or caregiver)	Yes	None of the above	Yes			No	Lower-Middle Income
Athlete	22	Male	I live with my family (mother, father, grandparent, and/or caregiver)	Yes	None of the above	No	Yes			Lower-Middle Income
Athlete	24	Female	I live with my family (mother, father, grandparent, and/or caregiver)	Yes	None of the above	Yes			No	Lower-Middle Income
Athlete	25	Male	I live with my family (mother, father, grandparent, and/or caregiver)	Yes	Cerebral Palsy	No	No	My parents or guardians do not want me to be vaccinated		Lower-Middle Income
Athlete	22	Male	I live with my family (mother, father, grandparent, and/or caregiver)	Yes	None of the above	Yes			No	Lower-Middle Income
Athlete	18	Female	I live with my family (mother, father, grandparent, and/or caregiver)	Yes	None of the above	No	Yes			Lower-Middle Income
Program staff or Volunteer on behalf of athlete	24	Female	Other: (Please describe)	Yes	None of the above	Yes			No	Lower-Middle Income
Family Member or Caregiver on behalf of Athlete	33	Female	I live with my family (mother, father, grandparent, and/or caregiver)	Yes	None of the above	Yes			No	Lower-Middle Income
Family Member or Caregiver on behalf of Athlete	23	Female	I live with my family (mother, father, grandparent, and/or caregiver)	Yes	None of the above	Yes			No	Lower-Middle Income
Athlete	28	Male	I live with my family (mother, father, grandparent, and/or caregiver)	Yes	Down syndrome	Yes			No	Lower-Middle Income
Family Member or Caregiver on behalf of Athlete	36	Male	Other: (Please describe)	Yes	Autism	Yes			No	Lower-Middle Income
Program staff or Volunteer on behalf of athlete	18	Female	I live with my family (mother, father, grandparent, and/or caregiver)	Yes	None of the above	Yes			No	Lower-Middle Income
Program staff or Volunteer on behalf of athlete	42	Male	I live with my family (mother, father, grandparent, and/or caregiver)	Yes	None of the above	No	No	I do not like needles		Lower-Middle Income
Athlete	24	Male	I live with my family (mother, father, grandparent, and/or caregiver)	Yes	None of the above	Yes			No	Lower-Middle Income
Athlete	21	Female	I live with my family (mother, father, grandparent, and/or caregiver)	Yes	None of the above	Yes			No	Lower-Middle Income
Family Member or Caregiver on behalf of Athlete	21	Female	I live with my family (mother, father, grandparent, and/or caregiver)	Yes	Autism	Yes				Lower-Middle Income
Athlete	22	Female	I live with my family (mother, father, grandparent, and/or caregiver)	Yes	None of the above	No	Yes			Lower-Middle Income
Program staff or Volunteer on behalf of athlete	24	Male	I live in a group home setting (or home in the community with people with ID)	Yes	None of the above	Yes			No	Lower-Middle Income
Program staff or Volunteer on behalf of athlete	31	Female	I live with my family (mother, father, grandparent, and/or caregiver)	Yes	None of the above	Yes			No	Lower-Middle Income
Athlete	20	Male	I live with my family (mother, father, grandparent, and/or caregiver)	Yes	None of the above	No	Yes			Lower-Middle Income
Program staff or Volunteer on behalf of athlete	22	Male	I live with my family (mother, father, grandparent, and/or caregiver)	Yes	None of the above	No	Yes			Lower-Middle Income
Program staff or Volunteer on behalf of athlete	20	Female	I live with my family (mother, father, grandparent, and/or caregiver)	Yes	None of the above	No	No	I do not like needles		Lower-Middle Income
Program staff or Volunteer on behalf of athlete	37	Female	I live with my family (mother, father, grandparent, and/or caregiver)	Yes	None of the above	No	Not sure	I do not like needles		Lower-Middle Income
Program staff or Volunteer on behalf of athlete	21	Male	I live with my family (mother, father, grandparent, and/or caregiver)	Yes	None of the above	No	Yes			Lower-Middle Income
Athlete	20	Female	I live with my family (mother, father, grandparent, and/or caregiver)	Yes	None of the above	Yes			No	Lower-Middle Income
Program staff or Volunteer on behalf of athlete	18	Male	I live in a group home setting (or home in the community with people with ID)	Yes	None of the above	Yes			No	Lower-Middle Income
Family Member or Caregiver on behalf of Athlete	30	Male	I live with my family (mother, father, grandparent, and/or caregiver)	Yes	Autism	Yes			No	Lower-Middle Income
Family Member or Caregiver on behalf of Athlete	27	Female	I live with my family (mother, father, grandparent, and/or caregiver)	Yes	None of the above	Yes			No	Lower-Middle Income
Program staff or Volunteer on behalf of athlete	19	Male	I live with my family (mother, father, grandparent, and/or caregiver)	Yes	None of the above	No	Yes			Lower-Middle Income
Program staff or Volunteer on behalf of athlete	18	Female	I live with my family (mother, father, grandparent, and/or caregiver)	Yes	None of the above	Yes			No	Lower-Middle Income
Athlete	20	Male	I live with my family (mother, father, grandparent, and/or caregiver)	Yes	None of the above	Yes			Yes	Lower-Middle Income
Program staff or Volunteer on behalf of athlete	28	Female	I live with my family (mother, father, grandparent, and/or caregiver)	Yes	None of the above	No	Yes			Lower-Middle Income
Family Member or Caregiver on behalf of Athlete	23	Male	Other: (Please describe)	Yes	None of the above	Yes			No	Lower-Middle Income
Program staff or Volunteer on behalf of athlete	23	Male	I live with my family (mother, father, grandparent, and/or caregiver)	Yes	None of the above	No	Yes			Lower-Middle Income
Family Member or Caregiver on behalf of Athlete	31	Female	I live with my family (mother, father, grandparent, and/or caregiver)	Yes	None of the above	No	Yes			Lower-Middle Income
Program staff or Volunteer on behalf of athlete	36	Male	I live with my family (mother, father, grandparent, and/or caregiver)	Yes	Down syndrome	No	Yes			Lower-Middle Income
Athlete	25	Male	I live in my own home or apartment, by myself or with a roomate	Yes	None of the above	Yes			No	Lower-Middle Income
Athlete	28	Male	I live in my own home or apartment, by myself or with a roomate	Yes	None of the above	Yes			No	Lower-Middle Income
Athlete	28	Male	I live with my family (mother, father, grandparent, and/or caregiver)	Yes	None of the above	Yes			No	Lower-Middle Income
Athlete	35	Male	I live with my family (mother, father, grandparent, and/or caregiver)	Yes	Down syndrome	Yes			No	Lower-Middle Income
Family Member or Caregiver on behalf of Athlete	33	Male	I live with my family (mother, father, grandparent, and/or caregiver)	Yes	None of the above	Yes			No	Lower-Middle Income
Athlete	21	Female	I live with my family (mother, father, grandparent, and/or caregiver)	Yes	Down syndrome	No	Yes			Lower-Middle Income
Program staff or Volunteer on behalf of athlete	18	Female	I live with my family (mother, father, grandparent, and/or caregiver)	Yes	None of the above	Yes			No	Lower-Middle Income
Program staff or Volunteer on behalf of athlete	18	Male	I live with my family (mother, father, grandparent, and/or caregiver)	Yes	None of the above	Yes			No	Lower-Middle Income
Athlete	22	Male	I live with my family (mother, father, grandparent, and/or caregiver)	Yes	Autism	Yes			No	Lower-Middle Income
Athlete	27	Male	I live with my family (mother, father, grandparent, and/or caregiver)	Yes	None of the above	No	Yes			Lower-Middle Income
Athlete	28	Male	I live with my family (mother, father, grandparent, and/or caregiver)	Yes	Down syndrome	No	Yes			Lower-Middle Income
Athlete	21	Female	I live with my family (mother, father, grandparent, and/or caregiver)	Yes	Cerebral Palsy	Yes			No	Lower-Middle Income
Program staff or Volunteer on behalf of athlete	20	Male	I live with my family (mother, father, grandparent, and/or caregiver)	Yes	Autism	Yes			Yes	Lower-Middle Income
Athlete	20	Male	I live with my family (mother, father, grandparent, and/or caregiver)	Yes	Down syndrome	No	Yes			Lower-Middle Income
Athlete	24	Female	I live in my own home or apartment, by myself or with a roomate	Yes	None of the above	No	Yes			Lower-Middle Income
Family Member or Caregiver on behalf of Athlete	33	Male	I live in my own home or apartment, by myself or with a roomate	Yes	Autism	Yes			No	Lower-Middle Income
Family Member or Caregiver on behalf of Athlete	24	Female	I live with my family (mother, father, grandparent, and/or caregiver)	Yes	None of the above	Yes			No	Lower-Middle Income
Program staff or Volunteer on behalf of athlete	19	Female	I live with my family (mother, father, grandparent, and/or caregiver)	Yes	None of the above	Yes			No	Lower-Middle Income
Family Member or Caregiver on behalf of Athlete	19	Female	I live with my family (mother, father, grandparent, and/or caregiver)	Yes	None of the above	Yes			No	Lower-Middle Income
Family Member or Caregiver on behalf of Athlete	26	Female	I live with my family (mother, father, grandparent, and/or caregiver)	Yes	Autism	No	Yes			Lower-Middle Income
Athlete	25	Female	I live with my family (mother, father, grandparent, and/or caregiver)	Yes	Fragile X	No	Yes			Lower-Middle Income
Program staff or Volunteer on behalf of athlete	22	Male	I live with my family (mother, father, grandparent, and/or caregiver)	Yes	None of the above	No	Yes			Lower-Middle Income
Program staff or Volunteer on behalf of athlete	20	Female	I live with my family (mother, father, grandparent, and/or caregiver)	Yes	None of the above	Yes			No	Lower-Middle Income
Program staff or Volunteer on behalf of athlete	22	Female	I live with my family (mother, father, grandparent, and/or caregiver)	Yes	None of the above	No	Yes			Lower-Middle Income
Program staff or Volunteer on behalf of athlete	22	Male	I live with my family (mother, father, grandparent, and/or caregiver)	Yes	None of the above	Yes			No	Lower-Middle Income
Athlete	18	Male	I live with my family (mother, father, grandparent, and/or caregiver)	Yes	None of the above	No	Yes			Lower-Middle Income
Program staff or Volunteer on behalf of athlete	20	Female	I live with my family (mother, father, grandparent, and/or caregiver)	Yes	None of the above	No	Yes			Lower-Middle Income
Program staff or Volunteer on behalf of athlete	23	Female	I live with my family (mother, father, grandparent, and/or caregiver)	Yes	None of the above	No	No	I do not think the vaccine is safe,I do not have enough information about the vaccine yet		Lower-Middle Income
Program staff or Volunteer on behalf of athlete	23	Female	I live in a group home setting (or home in the community with people with ID)	Yes	None of the above	Yes			No	Lower-Middle Income
Athlete	19	Female	I live with my family (mother, father, grandparent, and/or caregiver)	Yes	Down syndrome	No	Not sure	I do not like needles		Lower-Middle Income
Athlete	19	Male	I live with my family (mother, father, grandparent, and/or caregiver)	Yes	None of the above	Yes			No	Lower-Middle Income
Program staff or Volunteer on behalf of athlete	20	Female	I live in a group home setting (or home in the community with people with ID)	Yes	None of the above	Yes			No	Lower-Middle Income
Athlete	22	Female	I live in my own home or apartment, by myself or with a roomate	Yes	None of the above	Yes			No	Lower-Middle Income
Program staff or Volunteer on behalf of athlete	20	Male	I live with my family (mother, father, grandparent, and/or caregiver)	Yes	None of the above	Yes			No	Lower-Middle Income
Program staff or Volunteer on behalf of athlete	23	Female	I live with my family (mother, father, grandparent, and/or caregiver)	Yes	None of the above	Yes			No	Lower-Middle Income
Athlete	19	Male	I live with my family (mother, father, grandparent, and/or caregiver)	Yes	Down syndrome	No	Yes			Lower-Middle Income
Athlete	27	Male	I live with my family (mother, father, grandparent, and/or caregiver)	Yes	Down syndrome	Yes			No	Lower-Middle Income
Athlete	24	Female	I live with my family (mother, father, grandparent, and/or caregiver)	Yes	None of the above	No	Yes			Lower-Middle Income
Athlete	30	Male	I live with my family (mother, father, grandparent, and/or caregiver)	Yes	None of the above	No	Yes			Lower-Middle Income
Athlete	23	Male	I live with my family (mother, father, grandparent, and/or caregiver)	Yes	None of the above	No	Yes			Lower-Middle Income
Family Member or Caregiver on behalf of Athlete	20	Male	I live with my family (mother, father, grandparent, and/or caregiver)	Yes	None of the above	Yes			Yes	Lower-Middle Income
Program staff or Volunteer on behalf of athlete	22	Male	I live with my family (mother, father, grandparent, and/or caregiver)	Yes	Autism	No	Not sure	I have no access to the vaccine in my area		Lower-Middle Income
Athlete	18	Female	I live with my family (mother, father, grandparent, and/or caregiver)	Yes	Down syndrome	No	Yes			Lower-Middle Income
Program staff or Volunteer on behalf of athlete	18	Male	I live with my family (mother, father, grandparent, and/or caregiver)	Yes	None of the above	No	Yes			Lower-Middle Income
Family Member or Caregiver on behalf of Athlete	25	Female	Other: (Please describe)	Yes	None of the above	Yes			No	Lower-Middle Income
Athlete	26	Male	I live with my family (mother, father, grandparent, and/or caregiver)	Yes	Down syndrome	No	Yes			Lower-Middle Income
Family Member or Caregiver on behalf of Athlete	20	Male	Other: (Please describe)	Yes	None of the above	Yes			No	Lower-Middle Income
Family Member or Caregiver on behalf of Athlete	20	Male	I live with my family (mother, father, grandparent, and/or caregiver)	Yes	Autism,Down syndrome	Yes			No	Lower-Middle Income
Athlete	21	Female	Other: (Please describe)	Yes	None of the above	Yes			Yes	Lower-Middle Income
Athlete	29	Male	I live with my family (mother, father, grandparent, and/or caregiver)	Yes	Down syndrome	Yes			No	Lower-Middle Income
Family Member or Caregiver on behalf of Athlete	29	Female	I live with my family (mother, father, grandparent, and/or caregiver)	Yes	Autism	Yes			No	Lower-Middle Income
Athlete	18	Male	I live with my family (mother, father, grandparent, and/or caregiver)	Yes	None of the above	Yes			No	Lower-Middle Income
Athlete	20	Male	I live with my family (mother, father, grandparent, and/or caregiver)	Yes	Down syndrome	No	Yes			Lower-Middle Income
Family Member or Caregiver on behalf of Athlete	23	Male	Other: (Please describe)	Yes	None of the above	Yes			No	Lower-Middle Income
Program staff or Volunteer on behalf of athlete	22	Male	I live with my family (mother, father, grandparent, and/or caregiver)	Yes	None of the above	Yes			Yes	Lower-Middle Income
Program staff or Volunteer on behalf of athlete	27	Male	I live with my family (mother, father, grandparent, and/or caregiver)	Yes	None of the above	No	Not sure	I have a religious objection to the vaccine,I do not like needles		Lower-Middle Income
Program staff or Volunteer on behalf of athlete	19	Male	I live with my family (mother, father, grandparent, and/or caregiver)	Yes	None of the above	Yes			No	Lower-Middle Income
Program staff or Volunteer on behalf of athlete	32	Male	I live with my family (mother, father, grandparent, and/or caregiver)	Yes	Autism	Yes			No	Lower-Middle Income
Program staff or Volunteer on behalf of athlete	19	Male	I live with my family (mother, father, grandparent, and/or caregiver)	Yes	None of the above	Yes			No	Lower-Middle Income
Athlete	18	Female	I live with my family (mother, father, grandparent, and/or caregiver)	Yes	None of the above	Yes			No	Lower-Middle Income
Family Member or Caregiver on behalf of Athlete	25	Male	I live with my family (mother, father, grandparent, and/or caregiver)	Yes	None of the above	Yes			No	Lower-Middle Income
Family Member or Caregiver on behalf of Athlete	47	Female	I live in my own home or apartment, by myself or with a roomate	Yes	None of the above	Yes			No	Lower-Middle Income
Athlete	27	Female	I live with my family (mother, father, grandparent, and/or caregiver)	Yes	None of the above	Yes			No	Lower-Middle Income
Program staff or Volunteer on behalf of athlete	25	Female	I live with my family (mother, father, grandparent, and/or caregiver)	Yes	None of the above	No	Yes			Lower-Middle Income
Program staff or Volunteer on behalf of athlete	21	Female	I live in a group home setting (or home in the community with people with ID)	Yes	None of the above	Yes			No	Lower-Middle Income
Program staff or Volunteer on behalf of athlete	23	Female	Other: (Please describe)	Yes	None of the above	No	Yes			Lower-Middle Income
Program staff or Volunteer on behalf of athlete	23	Male	I live with my family (mother, father, grandparent, and/or caregiver)	Yes	None of the above	No	Yes			Lower-Middle Income
Program staff or Volunteer on behalf of athlete	26	Male	I live with my family (mother, father, grandparent, and/or caregiver)	Yes	None of the above	No	Yes			Lower-Middle Income
Family Member or Caregiver on behalf of Athlete	25	Female	I live with my family (mother, father, grandparent, and/or caregiver)	Yes	None of the above	Yes			No	Lower-Middle Income
Program staff or Volunteer on behalf of athlete	22	Male	I live with my family (mother, father, grandparent, and/or caregiver)	Yes	None of the above	Yes			No	Lower-Middle Income
Family Member or Caregiver on behalf of Athlete	21	Male	Other: (Please describe)	Yes	None of the above	Yes			Yes	High Income
Program staff or Volunteer on behalf of athlete	20	Female	I live with my family (mother, father, grandparent, and/or caregiver)	Yes	Down syndrome	Yes			Yes	Upper-Middle Income
Family Member or Caregiver on behalf of Athlete	22	Female	I live with my family (mother, father, grandparent, and/or caregiver)	Yes	None of the above	Yes			Yes	High Income
Family Member or Caregiver on behalf of Athlete	31	Female	I live with my family (mother, father, grandparent, and/or caregiver)	Yes	Down syndrome	Yes			No	High Income
Family Member or Caregiver on behalf of Athlete	24	Male	I live with my family (mother, father, grandparent, and/or caregiver)	Yes	None of the above	Yes			Yes	High Income
Program staff or Volunteer on behalf of athlete	19	Male	I live with my family (mother, father, grandparent, and/or caregiver)	Yes	Down syndrome	Yes			Yes	High Income
Family Member or Caregiver on behalf of Athlete	38	Female	I live with my family (mother, father, grandparent, and/or caregiver)	Yes	None of the above	Yes			Yes	High Income
Athlete	32	Female	I live with my family (mother, father, grandparent, and/or caregiver)	Yes	Down syndrome	Yes			Yes	High Income
Family Member or Caregiver on behalf of Athlete	30	Male	I live with my family (mother, father, grandparent, and/or caregiver)	Yes	Autism	Yes			No	High Income
Family Member or Caregiver on behalf of Athlete	38	Male	I live with my family (mother, father, grandparent, and/or caregiver)	Yes	Down syndrome	Yes			Yes	High Income
Family Member or Caregiver on behalf of Athlete	21	Male	I live with my family (mother, father, grandparent, and/or caregiver)	Yes	Down syndrome	Yes			Yes	High Income
Family Member or Caregiver on behalf of Athlete	25	Male	I live with my family (mother, father, grandparent, and/or caregiver)	Yes	Cerebral Palsy	Yes			Yes	High Income
Family Member or Caregiver on behalf of Athlete	22	Male	I live with my family (mother, father, grandparent, and/or caregiver)	Yes	Autism	Yes			No	High Income
Family Member or Caregiver on behalf of Athlete	38	Female	I live with my family (mother, father, grandparent, and/or caregiver)	Yes	None of the above	Yes			Yes	High Income
Family Member or Caregiver on behalf of Athlete	45	Male	I live with my family (mother, father, grandparent, and/or caregiver)	Yes	None of the above	Yes			No	High Income
Family Member or Caregiver on behalf of Athlete	26	Male	I live with my family (mother, father, grandparent, and/or caregiver)	Yes	None of the above	Yes			Yes	High Income
Family Member or Caregiver on behalf of Athlete	29	Male	I live with my family (mother, father, grandparent, and/or caregiver)	Yes	None of the above	No	Not sure	I had a negative experience with another vaccine		High Income
Family Member or Caregiver on behalf of Athlete	20	Male	I live with my family (mother, father, grandparent, and/or caregiver)	Yes	None of the above	Yes			Yes	High Income
Family Member or Caregiver on behalf of Athlete	23	Male	I live with my family (mother, father, grandparent, and/or caregiver)	Yes	None of the above	Yes			Yes	High Income
Family Member or Caregiver on behalf of Athlete	18	Female	I live with my family (mother, father, grandparent, and/or caregiver)	Yes	None of the above	Yes			No	High Income
Family Member or Caregiver on behalf of Athlete	41	Male	I live with my family (mother, father, grandparent, and/or caregiver)	Yes	None of the above	Yes			Yes	High Income
Athlete	38	Male	I live with my family (mother, father, grandparent, and/or caregiver)	Yes	None of the above	Yes			Yes	High Income
Family Member or Caregiver on behalf of Athlete	25	Male	I live with my family (mother, father, grandparent, and/or caregiver)	Yes	None of the above	Yes			Yes	High Income
Athlete	31	Male	I live with my family (mother, father, grandparent, and/or caregiver)	Yes	None of the above	Yes			No	High Income
Family Member or Caregiver on behalf of Athlete	24	Female	I live with my family (mother, father, grandparent, and/or caregiver)	Yes	Down syndrome	Yes			No	High Income
Family Member or Caregiver on behalf of Athlete	21	Female	I live with my family (mother, father, grandparent, and/or caregiver)	Yes	Down syndrome	Yes			Yes	High Income
Family Member or Caregiver on behalf of Athlete	31	Male	I live with my family (mother, father, grandparent, and/or caregiver)	Yes	Down syndrome	Yes			Yes	High Income
Athlete	45	Male	I live with my family (mother, father, grandparent, and/or caregiver)	Yes	None of the above	Yes			Yes	High Income
Family Member or Caregiver on behalf of Athlete	37	Male	I live with my family (mother, father, grandparent, and/or caregiver)	Yes	Down syndrome	Yes			Yes	High Income
Family Member or Caregiver on behalf of Athlete	21	Female	I live with my family (mother, father, grandparent, and/or caregiver)	Yes	Down syndrome	Yes			Yes	High Income
Athlete	30	Female	I live with my family (mother, father, grandparent, and/or caregiver)	Yes	None of the above	Yes			No	High Income
Family Member or Caregiver on behalf of Athlete	20	Female	I live in my own home or apartment, by myself or with a roomate	Yes	Down syndrome	Yes			Yes	High Income
Family Member or Caregiver on behalf of Athlete	50	Male	Other: (Please describe)	Yes	None of the above	Yes			Yes	High Income
Family Member or Caregiver on behalf of Athlete	18	Male	I live with my family (mother, father, grandparent, and/or caregiver)	Yes	Down syndrome	Yes			No	High Income
Athlete	23	Male	Other: (Please describe)	Yes	None of the above	Yes			No	High Income
Family Member or Caregiver on behalf of Athlete	18	Male	I live with my family (mother, father, grandparent, and/or caregiver)	Yes	Down syndrome	Yes			Yes	High Income
Athlete	37	Male	I live in my own home or apartment, by myself or with a roomate	Yes	None of the above	No	Not sure	I do not think the vaccine is safe,My parents or guardians do not want me to be vaccinated,I am concerned about side-effects,I do not think the vaccine will work,I do not have enough information about the vaccine yet		Lower-Middle Income
Program staff or Volunteer on behalf of athlete	20	Female	I live with my family (mother, father, grandparent, and/or caregiver)	Yes	None of the above	No	Not sure	I do not think the vaccine is safe,My parents or guardians do not want me to be vaccinated,I am concerned about side-effects,I do not think the vaccine will work,I do not have enough information about the vaccine yet		Lower-Middle Income
Program staff or Volunteer on behalf of athlete	22	Female	I live with my family (mother, father, grandparent, and/or caregiver)	Yes	None of the above	No	Not sure	I do not think the vaccine is safe,My parents or guardians do not want me to be vaccinated,I am concerned about side-effects,I do not think the vaccine will work,I do not trust the vaccine manufacturer,I do not have enough information about the vaccine yet		Lower-Middle Income
Athlete	34	Female	Other: (Please describe)	Yes	None of the above	Yes			No	Lower-Middle Income
Program staff or Volunteer on behalf of athlete	18	Female	I live with my family (mother, father, grandparent, and/or caregiver)	Yes	None of the above	Yes			No	Upper-Middle Income
Program staff or Volunteer on behalf of athlete	18	Male	I live with my family (mother, father, grandparent, and/or caregiver)	Yes	None of the above	Yes			Yes	Upper-Middle Income
Program staff or Volunteer on behalf of athlete	19	Female	I live with my family (mother, father, grandparent, and/or caregiver)	Yes	Down syndrome	Yes			Yes	Upper-Middle Income
Program staff or Volunteer on behalf of athlete	19	Male	I live with my family (mother, father, grandparent, and/or caregiver)	Yes	Down syndrome	Yes			No	Upper-Middle Income
Program staff or Volunteer on behalf of athlete	19	Female	I live with my family (mother, father, grandparent, and/or caregiver)	Yes	None of the above	Yes			No	Upper-Middle Income
Program staff or Volunteer on behalf of athlete	18	Female	I live with my family (mother, father, grandparent, and/or caregiver)	Yes	None of the above	Yes			No	Upper-Middle Income
Program staff or Volunteer on behalf of athlete	18	Female	I live with my family (mother, father, grandparent, and/or caregiver)	Yes	None of the above	Yes			Yes	Upper-Middle Income
Program staff or Volunteer on behalf of athlete	19	Male	I live with my family (mother, father, grandparent, and/or caregiver)	Yes	None of the above	Yes			Yes	Upper-Middle Income
Athlete	20	Male	I live with my family (mother, father, grandparent, and/or caregiver)	Yes	None of the above	Yes			Yes	Upper-Middle Income
Program staff or Volunteer on behalf of athlete	19	Male	I live with my family (mother, father, grandparent, and/or caregiver)	Yes	None of the above	Yes			No	Upper-Middle Income
Program staff or Volunteer on behalf of athlete	20	Female	I live with my family (mother, father, grandparent, and/or caregiver)	Yes	Down syndrome	Yes			Yes	Upper-Middle Income
Program staff or Volunteer on behalf of athlete	20	Female	I live with my family (mother, father, grandparent, and/or caregiver)	Yes	None of the above	Yes			Yes	Upper-Middle Income
Program staff or Volunteer on behalf of athlete	22	Female	I live with my family (mother, father, grandparent, and/or caregiver)	Yes	None of the above	Yes			Yes	Upper-Middle Income
Program staff or Volunteer on behalf of athlete	18	Male	I live with my family (mother, father, grandparent, and/or caregiver)	Yes	None of the above	Yes			Yes	Upper-Middle Income
Program staff or Volunteer on behalf of athlete	19	Female	I live with my family (mother, father, grandparent, and/or caregiver)	Yes	None of the above	Yes			No	Upper-Middle Income
Program staff or Volunteer on behalf of athlete	18	Male	I live with my family (mother, father, grandparent, and/or caregiver)	Yes	None of the above	Yes			No	Upper-Middle Income
Program staff or Volunteer on behalf of athlete	19	Male	I live with my family (mother, father, grandparent, and/or caregiver)	Yes	None of the above	Yes			No	Upper-Middle Income
Athlete	23	Female	I live with my family (mother, father, grandparent, and/or caregiver)	Yes	None of the above	Yes			Yes	Upper-Middle Income
Program staff or Volunteer on behalf of athlete	19	Female	I live with my family (mother, father, grandparent, and/or caregiver)	Yes	Down syndrome	Yes			No	Upper-Middle Income
Athlete	24	Male	I live with my family (mother, father, grandparent, and/or caregiver)	Yes	None of the above	Yes			Yes	Upper-Middle Income
Program staff or Volunteer on behalf of athlete	19	Male	I live with my family (mother, father, grandparent, and/or caregiver)	Yes	Down syndrome	Yes			Yes	Upper-Middle Income
Program staff or Volunteer on behalf of athlete	19	Male	I live with my family (mother, father, grandparent, and/or caregiver)	Yes	None of the above	Yes			Yes	Upper-Middle Income
Program staff or Volunteer on behalf of athlete	18	Female	I live with my family (mother, father, grandparent, and/or caregiver)	Yes	Down syndrome	Yes			No	Upper-Middle Income
Program staff or Volunteer on behalf of athlete	18	Male	I live with my family (mother, father, grandparent, and/or caregiver)	Yes	Down syndrome	Yes			No	Upper-Middle Income
Program staff or Volunteer on behalf of athlete	21	Female	I live with my family (mother, father, grandparent, and/or caregiver)	Yes	None of the above	Yes			Yes	Upper-Middle Income
Athlete	22	Male	I live with my family (mother, father, grandparent, and/or caregiver)	Yes	None of the above	Yes			Yes	Upper-Middle Income
Program staff or Volunteer on behalf of athlete	20	Female	I live with my family (mother, father, grandparent, and/or caregiver)	Yes	None of the above	Yes			Yes	Upper-Middle Income
Program staff or Volunteer on behalf of athlete	22	Male	I live with my family (mother, father, grandparent, and/or caregiver)	Yes	None of the above	Yes			Yes	Upper-Middle Income
Program staff or Volunteer on behalf of athlete	20	Female	I live with my family (mother, father, grandparent, and/or caregiver)	Yes	Down syndrome	Yes			No	Upper-Middle Income
Program staff or Volunteer on behalf of athlete	19	Male	I live with my family (mother, father, grandparent, and/or caregiver)	Yes	Down syndrome	Yes			Yes	Upper-Middle Income
Program staff or Volunteer on behalf of athlete	20	Male	I live with my family (mother, father, grandparent, and/or caregiver)	Yes	None of the above	Yes			No	Upper-Middle Income
Athlete	23	Female	I live with my family (mother, father, grandparent, and/or caregiver)	Yes	None of the above	Yes			Yes	Upper-Middle Income
Program staff or Volunteer on behalf of athlete	19	Male	I live with my family (mother, father, grandparent, and/or caregiver)	Yes	Down syndrome	Yes			Yes	Upper-Middle Income
Program staff or Volunteer on behalf of athlete	20	Female	I live with my family (mother, father, grandparent, and/or caregiver)	Yes	None of the above	Yes			No	Upper-Middle Income
Athlete	21	Female	I live with my family (mother, father, grandparent, and/or caregiver)	Yes	None of the above	Yes			Yes	Upper-Middle Income
Program staff or Volunteer on behalf of athlete	19	Male	I live with my family (mother, father, grandparent, and/or caregiver)	Yes	Down syndrome	Yes			Yes	Upper-Middle Income
Program staff or Volunteer on behalf of athlete	22	Female	I live with my family (mother, father, grandparent, and/or caregiver)	Yes	Down syndrome	Yes			Yes	Upper-Middle Income
Program staff or Volunteer on behalf of athlete	18	Male	I live with my family (mother, father, grandparent, and/or caregiver)	Yes	Down syndrome	Yes			Yes	Upper-Middle Income
Athlete	45	Male	I live with my family (mother, father, grandparent, and/or caregiver)	Yes	Autism	No	No	I do not think the vaccine is safe,I am concerned about side-effects,I do not trust the government		Lower-Middle Income
Family Member or Caregiver on behalf of Athlete	19	Female	I live with my family (mother, father, grandparent, and/or caregiver)	Yes	Down syndrome	No	No	I do not think the vaccine is safe,My parents or guardians do not want me to be vaccinated,I am concerned about side-effects,I do not trust the government		Lower-Middle Income
Family Member or Caregiver on behalf of Athlete	24	Male	I live with my family (mother, father, grandparent, and/or caregiver)	Yes	Down syndrome	No	No	I do not think the vaccine is safe,I am concerned about side-effects		Lower-Middle Income
Athlete	31	Male	I live with my family (mother, father, grandparent, and/or caregiver)	Yes	Down syndrome	No	Not sure	I am concerned about side-effects		Lower-Middle Income
Athlete	29	Male	I live with my family (mother, father, grandparent, and/or caregiver)	Yes	Down syndrome	Yes			Yes	Lower-Middle Income
Family Member or Caregiver on behalf of Athlete	18	Female	I live with my family (mother, father, grandparent, and/or caregiver)	Yes	Down syndrome,Cerebral Palsy	No	No	I do not think the vaccine is safe,My parents or guardians do not want me to be vaccinated,I am concerned about side-effects		Lower-Middle Income
Athlete	43	Male	I live with my family (mother, father, grandparent, and/or caregiver)	Yes	Down syndrome	No	Yes			Lower-Middle Income
Athlete	40	Female	I live with my family (mother, father, grandparent, and/or caregiver)	Yes	Cerebral Palsy	Yes			No	Lower-Middle Income
Athlete	27	Male	I live with my family (mother, father, grandparent, and/or caregiver)	Yes	Down syndrome	No	Yes			Lower-Middle Income
Athlete	37	Male	I live in my own home or apartment, by myself or with a roomate	Yes	Autism	No	Yes			Lower-Middle Income
Family Member or Caregiver on behalf of Athlete	20	Female	I live with my family (mother, father, grandparent, and/or caregiver)	Yes	Autism,Down syndrome	No	Yes			Lower-Middle Income
Athlete	49	Male	I live with my family (mother, father, grandparent, and/or caregiver)	Yes	Down syndrome	No	Yes			Lower-Middle Income
Athlete	19	Female	I live with my family (mother, father, grandparent, and/or caregiver)	Yes	Down syndrome	No	No	My parents or guardians do not want me to be vaccinated,I am concerned about side-effects		Lower-Middle Income
Athlete	18	Male	I live with my family (mother, father, grandparent, and/or caregiver)	Yes	Down syndrome	No	No	I do not think the vaccine is safe,My parents or guardians do not want me to be vaccinated,I am concerned about side-effects		Lower-Middle Income
Family Member or Caregiver on behalf of Athlete	19	Male	I live with my family (mother, father, grandparent, and/or caregiver)	Yes	Autism,Down syndrome	No	Yes			Lower-Middle Income
Athlete	52	Male	I live in a group home setting (or home in the community with people with ID)	Yes	Down syndrome	Yes			No	Lower-Middle Income
Athlete	21	Male	I live in my own home or apartment, by myself or with a roomate	Yes	None of the above	Yes			No	Lower-Middle Income
Family Member or Caregiver on behalf of Athlete	25	Female	I live with my family (mother, father, grandparent, and/or caregiver)	Yes	Down syndrome	No	No	I have no access to the vaccine in my area,I do not think the vaccine is safe,My parents or guardians do not want me to be vaccinated,I am concerned about side-effects		Lower-Middle Income
Family Member or Caregiver on behalf of Athlete	27	Male	I live with my family (mother, father, grandparent, and/or caregiver)	Yes	Autism,Down syndrome	No	Yes			Lower-Middle Income
Athlete	54	Female	Other: (Please describe)	Yes	Down syndrome	Yes			No	Lower-Middle Income
Athlete	25	Male	I live with my family (mother, father, grandparent, and/or caregiver)	Yes	Down syndrome	Yes			No	Lower-Middle Income
Athlete	22	Female	I live with my family (mother, father, grandparent, and/or caregiver)	Yes	Down syndrome	No	Yes			Lower-Middle Income
Family Member or Caregiver on behalf of Athlete	35	Female	I live with my family (mother, father, grandparent, and/or caregiver)	Yes	Cerebral Palsy	No	No	I do not think the vaccine is safe,My parents or guardians do not want me to be vaccinated,I am concerned about side-effects		Lower-Middle Income
Family Member or Caregiver on behalf of Athlete	48	Female	I live with my family (mother, father, grandparent, and/or caregiver)	Yes	Fragile X	No	Not sure	I do not think the vaccine is safe,My parents or guardians do not want me to be vaccinated,I am concerned about side-effects,I do not trust the government		Lower-Middle Income
Family Member or Caregiver on behalf of Athlete	21	Male	I live with my family (mother, father, grandparent, and/or caregiver)	Yes	Cerebral Palsy	No	No	I do not think the vaccine is safe,My parents or guardians do not want me to be vaccinated,I am concerned about side-effects		Lower-Middle Income
Athlete	33	Male	I live in my own home or apartment, by myself or with a roomate	Yes	None of the above	Yes			No	Lower-Middle Income
Family Member or Caregiver on behalf of Athlete	19	Female	I live with my family (mother, father, grandparent, and/or caregiver)	Yes	Autism	No	Yes			Lower-Middle Income
Family Member or Caregiver on behalf of Athlete	23	Male	I live with my family (mother, father, grandparent, and/or caregiver)	Yes	Autism,Down syndrome,Cerebral Palsy	No	Yes			Lower-Middle Income
Athlete	21	Male	I live with my family (mother, father, grandparent, and/or caregiver)	Yes	Down syndrome	No	Yes			Lower-Middle Income
Athlete	49	Male	I live with my family (mother, father, grandparent, and/or caregiver)	Yes	None of the above	Yes			No	Lower-Middle Income
Family Member or Caregiver on behalf of Athlete	26	Male	I live with my family (mother, father, grandparent, and/or caregiver)	Yes	Autism,Down syndrome	No	No	I do not think the vaccine is safe,My parents or guardians do not want me to be vaccinated,I am concerned about side-effects		Lower-Middle Income
Athlete	24	Male	I live with my family (mother, father, grandparent, and/or caregiver)	Yes	Down syndrome	No	Yes			Lower-Middle Income
Athlete	32	Female	I live with my family (mother, father, grandparent, and/or caregiver)	Yes	Down syndrome	No	Yes			Lower-Middle Income
Family Member or Caregiver on behalf of Athlete	32	Female	I live with my family (mother, father, grandparent, and/or caregiver)	Yes	Autism,Down syndrome	No	Yes			Lower-Middle Income
Athlete	21	Female	I live with my family (mother, father, grandparent, and/or caregiver)	Yes	Down syndrome	Yes			No	Lower-Middle Income
Family Member or Caregiver on behalf of Athlete	23	Male	I live with my family (mother, father, grandparent, and/or caregiver)	Yes	Autism,Down syndrome	No	Yes			Lower-Middle Income
Athlete	28	Female	I live with my family (mother, father, grandparent, and/or caregiver)	Yes	Down syndrome	Yes			No	Lower-Middle Income
Athlete	21	Male	I live with my family (mother, father, grandparent, and/or caregiver)	Yes	Down syndrome	Yes			Yes	High Income
Athlete	23	Male	I live with my family (mother, father, grandparent, and/or caregiver)	Yes	None of the above	Yes			No	High Income
Program staff or Volunteer on behalf of athlete	20	Female	Other: (Please describe)	Yes	None of the above	Yes			Yes	High Income
Program staff or Volunteer on behalf of athlete	22	Female	I live in a group home setting (or home in the community with people with ID)	Yes	None of the above	Yes			Yes	High Income
Program staff or Volunteer on behalf of athlete	22	Female	I live in a group home setting (or home in the community with people with ID)	Yes	None of the above	Yes			Yes	High Income
Athlete	30	Male	I live with my family (mother, father, grandparent, and/or caregiver)	Yes	None of the above	Yes			No	High Income
Family Member or Caregiver on behalf of Athlete	37	Male	I live with my family (mother, father, grandparent, and/or caregiver)	Yes	None of the above	Yes			Yes	High Income
Family Member or Caregiver on behalf of Athlete	45	Male	I live in a group home setting (or home in the community with people with ID)	Yes	None of the above	Yes			Yes	High Income
Family Member or Caregiver on behalf of Athlete	29	Male	I live in my own home or apartment, by myself or with a roomate	Yes	None of the above	Yes			Yes	High Income
Family Member or Caregiver on behalf of Athlete	25	Male	I live in a group home setting (or home in the community with people with ID)	Yes	None of the above	No	Not sure	I had a negative experience with another vaccine		High Income
Family Member or Caregiver on behalf of Athlete	37	Male	I live with my family (mother, father, grandparent, and/or caregiver)	Yes	None of the above	Yes			Yes	High Income
Athlete	18	Female	I live with my family (mother, father, grandparent, and/or caregiver)	Yes	None of the above	No	Yes			High Income
Family Member or Caregiver on behalf of Athlete	24	Male	I live in my own home or apartment, by myself or with a roomate	Yes	Autism	Yes			No	High Income
Athlete	18	Female	I live with my family (mother, father, grandparent, and/or caregiver)	Yes	None of the above	Yes			Yes	High Income
Family Member or Caregiver on behalf of Athlete	35	Male	I live with my family (mother, father, grandparent, and/or caregiver)	Yes	None of the above	Yes			No	High Income
Family Member or Caregiver on behalf of Athlete	37	Male	I live with my family (mother, father, grandparent, and/or caregiver)	Yes	None of the above	Yes			Yes	High Income
Family Member or Caregiver on behalf of Athlete	26	Male	I live with my family (mother, father, grandparent, and/or caregiver)	Yes	Fragile X	Yes			No	High Income
Athlete	23	Male	I live with my family (mother, father, grandparent, and/or caregiver)	Yes	Autism	No	Not sure	I do not think the vaccine is safe		Low-Income
Athlete	19	Male	I live with my family (mother, father, grandparent, and/or caregiver)	Yes	Down syndrome	No	Yes			Low-Income
Athlete	21	Male	I live with my family (mother, father, grandparent, and/or caregiver)	Yes	Down syndrome	No	Yes			Low-Income
Athlete	20	Male	I live with my family (mother, father, grandparent, and/or caregiver)	Yes	Autism	No	Yes			Low-Income
Athlete	21	Female	I live with my family (mother, father, grandparent, and/or caregiver)	Yes	Down syndrome	No	Yes			Low-Income
Athlete	20	Male	I live with my family (mother, father, grandparent, and/or caregiver)	Yes	Autism	No	Yes			Low-Income
Athlete	22	Female	I live with my family (mother, father, grandparent, and/or caregiver)	Yes	Autism	No	Yes			Low-Income
Athlete	22	Male	I live with my family (mother, father, grandparent, and/or caregiver)	Yes	Down syndrome	No	Yes			Low-Income
Athlete	23	Male	I live with my family (mother, father, grandparent, and/or caregiver)	Yes	Down syndrome	Yes			No	Low-Income
Athlete	21	Male	I live with my family (mother, father, grandparent, and/or caregiver)	Yes	Down syndrome	Yes			No	Low-Income
Athlete	21	Female	I live with my family (mother, father, grandparent, and/or caregiver)	Yes	Down syndrome	Yes			No	Low-Income
Athlete	19	Male	I live with my family (mother, father, grandparent, and/or caregiver)	Yes	Down syndrome	No	Yes			Low-Income
Athlete	22	Female	I live with my family (mother, father, grandparent, and/or caregiver)	Yes	Down syndrome	No	Yes			Low-Income
Athlete	24	Male	I live with my family (mother, father, grandparent, and/or caregiver)	Yes	Autism	Yes			No	Low-Income
Athlete	25	Male	I live with my family (mother, father, grandparent, and/or caregiver)	Yes	Autism	Yes			No	Low-Income
Athlete	19	Male	I live with my family (mother, father, grandparent, and/or caregiver)	Yes	Down syndrome	No	Yes			Low-Income
Athlete	21	Male	I live with my family (mother, father, grandparent, and/or caregiver)	Yes	Fragile X	No	Yes			Low-Income
Athlete	20	Male	I live with my family (mother, father, grandparent, and/or caregiver)	Yes	Autism	Yes			No	Low-Income
Athlete	30	Male	I live with my family (mother, father, grandparent, and/or caregiver)	Yes	Autism	No	Yes			Low-Income
Athlete	23	Female	I live with my family (mother, father, grandparent, and/or caregiver)	Yes	Down syndrome	No	Yes			Low-Income
Athlete	34	Male	I live with my family (mother, father, grandparent, and/or caregiver)	Yes	Down syndrome	No	Yes			Low-Income
Athlete	21	Male	I live with my family (mother, father, grandparent, and/or caregiver)	Yes	Down syndrome	No	Yes			Low-Income
Athlete	20	Male	I live with my family (mother, father, grandparent, and/or caregiver)	Yes	Down syndrome	No	Yes			Low-Income
Athlete	34	Male	I live with my family (mother, father, grandparent, and/or caregiver)	Yes	Down syndrome	No	Yes			Low-Income
Athlete	25	Female	I live with my family (mother, father, grandparent, and/or caregiver)	Yes	Down syndrome	No	Yes			Low-Income
Program staff or Volunteer on behalf of athlete	20	Female	I live with my family (mother, father, grandparent, and/or caregiver)	Yes	Down syndrome	No	Yes			Low-Income
Athlete	19	Male	I live with my family (mother, father, grandparent, and/or caregiver)	Yes	Autism	No	Yes			Low-Income
Athlete	46	Female	I live with my family (mother, father, grandparent, and/or caregiver)	Yes	Down syndrome	No	Not sure	I have no access to the vaccine in my area,I do not know where to get the vaccine		Low-Income
Athlete	18	Male	I live with my family (mother, father, grandparent, and/or caregiver)	Yes	Autism	No	Yes			Low-Income
Program staff or Volunteer on behalf of athlete	21	Female	I live with my family (mother, father, grandparent, and/or caregiver)	Yes	Down syndrome	No	Yes			Low-Income
Athlete	23	Male	I live with my family (mother, father, grandparent, and/or caregiver)	Yes	Autism	No	Yes			Low-Income
Athlete	20	Male	I live with my family (mother, father, grandparent, and/or caregiver)	Yes	Down syndrome	No	Not sure	I do not think the vaccine is safe		Low-Income
Program staff or Volunteer on behalf of athlete	20	Male	I live with my family (mother, father, grandparent, and/or caregiver)	Yes	Autism	Yes			No	Low-Income
Athlete	27	Male	I live with my family (mother, father, grandparent, and/or caregiver)	Yes	Down syndrome	No	Yes			Low-Income
Athlete	32	Female	I live with my family (mother, father, grandparent, and/or caregiver)	Yes	Autism	No	Yes			Low-Income
Athlete	20	Female	I live with my family (mother, father, grandparent, and/or caregiver)	Yes	Down syndrome	Yes			No	Low-Income
Athlete	25	Male	I live with my family (mother, father, grandparent, and/or caregiver)	Yes	Autism	No	Yes			Low-Income
Athlete	25	Male	I live with my family (mother, father, grandparent, and/or caregiver)	Yes	Down syndrome	No	Yes			Low-Income
Athlete	21	Female	I live with my family (mother, father, grandparent, and/or caregiver)	Yes	Down syndrome	No	Yes			Low-Income
Athlete	25	Male	I live with my family (mother, father, grandparent, and/or caregiver)	Yes	Down syndrome	No	Yes			Low-Income
Athlete	21	Female	I live with my family (mother, father, grandparent, and/or caregiver)	Yes	Down syndrome	No	Yes			Low-Income
Family Member or Caregiver on behalf of Athlete	19	Female	I live with my family (mother, father, grandparent, and/or caregiver)	Yes	Autism	No	Yes			Low-Income
Athlete	19	Male	I live with my family (mother, father, grandparent, and/or caregiver)	Yes	Autism	No	Yes			Low-Income
Athlete	19	Male	I live with my family (mother, father, grandparent, and/or caregiver)	Yes	Autism	Yes			No	Low-Income
Family Member or Caregiver on behalf of Athlete	23	Male	I live with my family (mother, father, grandparent, and/or caregiver)	Yes	Autism	No	Yes			Low-Income
Athlete	20	Male	I live with my family (mother, father, grandparent, and/or caregiver)	Yes	Down syndrome	No	Yes			Low-Income
Athlete	19	Female	I live with my family (mother, father, grandparent, and/or caregiver)	Yes	Down syndrome	No	Yes			Low-Income
Athlete	22	Male	I live with my family (mother, father, grandparent, and/or caregiver)	Yes	Autism	Yes			No	Low-Income
Program staff or Volunteer on behalf of athlete	26	Female	I live with my family (mother, father, grandparent, and/or caregiver)	Yes	Down syndrome	No	Yes			Low-Income
Athlete	19	Female	I live with my family (mother, father, grandparent, and/or caregiver)	Yes	Down syndrome	No	Not sure	I do not think the vaccine is safe		Low-Income
Athlete	20	Male	I live with my family (mother, father, grandparent, and/or caregiver)	Yes	Down syndrome	No	Yes			Low-Income
Program staff or Volunteer on behalf of athlete	20	Female	I live with my family (mother, father, grandparent, and/or caregiver)	Yes	Down syndrome	No	Yes			Low-Income
Athlete	32	Male	I live with my family (mother, father, grandparent, and/or caregiver)	Yes	Down syndrome	No	Yes			Low-Income
Athlete	19	Male	I live with my family (mother, father, grandparent, and/or caregiver)	Yes	Down syndrome	No	Yes			Low-Income
Athlete	21	Female	I live with my family (mother, father, grandparent, and/or caregiver)	Yes	Autism	Yes			No	Low-Income
Athlete	27	Male	I live with my family (mother, father, grandparent, and/or caregiver)	Yes	Autism	Yes			No	Low-Income
Athlete	25	Female	I live with my family (mother, father, grandparent, and/or caregiver)	Yes	Down syndrome	No	Yes			Low-Income
Athlete	23	Female	I live with my family (mother, father, grandparent, and/or caregiver)	Yes	Down syndrome	No	Yes			Low-Income
Athlete	26	Female	I live with my family (mother, father, grandparent, and/or caregiver)	Yes	Down syndrome	No	Yes			Low-Income
Athlete	22	Female	I live with my family (mother, father, grandparent, and/or caregiver)	Yes	Down syndrome	No	Not sure	I have no access to the vaccine in my area,I do not know where to get the vaccine		Low-Income
Athlete	25	Male	I live with my family (mother, father, grandparent, and/or caregiver)	Yes	Down syndrome	No	Yes			Low-Income
Athlete	19	Male	I live with my family (mother, father, grandparent, and/or caregiver)	Yes	Down syndrome	No	Yes			Low-Income
Program staff or Volunteer on behalf of athlete	35	Female	I live with my family (mother, father, grandparent, and/or caregiver)	Yes	None of the above	No	Not sure	I do not like needles		Low-Income
Program staff or Volunteer on behalf of athlete	32	Female	I live with my family (mother, father, grandparent, and/or caregiver)	Yes	None of the above	No	Not sure	I do not think the vaccine is safe,My parents or guardians do not want me to be vaccinated		Low-Income
Program staff or Volunteer on behalf of athlete	19	Male	I live with my family (mother, father, grandparent, and/or caregiver)	Yes	None of the above	No	Not sure	My parents or guardians do not want me to be vaccinated		Low-Income
Program staff or Volunteer on behalf of athlete	22	Female	I live with my family (mother, father, grandparent, and/or caregiver)	Yes	Autism	Yes			Yes	Low-Income
Program staff or Volunteer on behalf of athlete	28	Female	I live in my own home or apartment, by myself or with a roomate	Yes	None of the above	Yes			No	Low-Income
Program staff or Volunteer on behalf of athlete	18	Female	I live with my family (mother, father, grandparent, and/or caregiver)	Yes	None of the above	Yes			No	Low-Income
Program staff or Volunteer on behalf of athlete	22	Male	I live with my family (mother, father, grandparent, and/or caregiver)	Yes	None of the above	No	Yes			Low-Income
Athlete	23	Female	I live with my family (mother, father, grandparent, and/or caregiver)	Yes	None of the above	No	No	My parents or guardians do not want me to be vaccinated		Low-Income
Family Member or Caregiver on behalf of Athlete	37	Male	I live with my family (mother, father, grandparent, and/or caregiver)	Yes	None of the above	Yes			Yes	Upper-Middle Income
Family Member or Caregiver on behalf of Athlete	20	Male	I live with my family (mother, father, grandparent, and/or caregiver)	Yes	Autism	Yes			No	Upper-Middle Income
Athlete	31	Female	I live with my family (mother, father, grandparent, and/or caregiver)	Yes	None of the above	Yes			No	Upper-Middle Income
Family Member or Caregiver on behalf of Athlete	25	Male	I live with my family (mother, father, grandparent, and/or caregiver)	Yes	Autism	Yes			Yes	Upper-Middle Income
Family Member or Caregiver on behalf of Athlete	23	Male	I live with my family (mother, father, grandparent, and/or caregiver)	Yes	Autism	Yes			Yes	Upper-Middle Income
Family Member or Caregiver on behalf of Athlete	32	Female	I live with my family (mother, father, grandparent, and/or caregiver)	Yes	None of the above	Yes			No	Upper-Middle Income
Family Member or Caregiver on behalf of Athlete	24	Male	I live with my family (mother, father, grandparent, and/or caregiver)	Yes	Autism	Yes			Yes	Upper-Middle Income
Family Member or Caregiver on behalf of Athlete	28	Male	I live with my family (mother, father, grandparent, and/or caregiver)	Yes	Autism	Yes			No	Upper-Middle Income
Family Member or Caregiver on behalf of Athlete	20	Male	I live with my family (mother, father, grandparent, and/or caregiver)	Yes	Autism	Yes			Yes	Upper-Middle Income
Family Member or Caregiver on behalf of Athlete	20	Female	I live with my family (mother, father, grandparent, and/or caregiver)	Yes	None of the above	Yes			No	Upper-Middle Income
Family Member or Caregiver on behalf of Athlete	26	Male	I live with my family (mother, father, grandparent, and/or caregiver)	Yes	None of the above	Yes			Yes	Upper-Middle Income
Family Member or Caregiver on behalf of Athlete	47	Male	I live with my family (mother, father, grandparent, and/or caregiver)	Yes	Down syndrome	Yes			Yes	Upper-Middle Income
Family Member or Caregiver on behalf of Athlete	33	Female	I live with my family (mother, father, grandparent, and/or caregiver)	Yes	Down syndrome	Yes			No	Upper-Middle Income
Family Member or Caregiver on behalf of Athlete	34	Male	I live with my family (mother, father, grandparent, and/or caregiver)	Yes	Autism	Yes			No	Upper-Middle Income
Family Member or Caregiver on behalf of Athlete	25	Female	I live with my family (mother, father, grandparent, and/or caregiver)	Yes	Autism	Yes			No	Upper-Middle Income
Family Member or Caregiver on behalf of Athlete	33	Male	I live with my family (mother, father, grandparent, and/or caregiver)	Yes	Autism	Yes			Yes	Upper-Middle Income
Program staff or Volunteer on behalf of athlete	32	Female	I live with my family (mother, father, grandparent, and/or caregiver)	Yes	Down syndrome	Yes			No	Upper-Middle Income
Family Member or Caregiver on behalf of Athlete	22	Female	I live with my family (mother, father, grandparent, and/or caregiver)	Yes	Autism	Yes			Yes	Upper-Middle Income
Family Member or Caregiver on behalf of Athlete	28	Female	I live with my family (mother, father, grandparent, and/or caregiver)	Yes	None of the above	Yes			Yes	Upper-Middle Income
Family Member or Caregiver on behalf of Athlete	26	Male	I live with my family (mother, father, grandparent, and/or caregiver)	Yes	Autism	Yes			No	Upper-Middle Income
Athlete	43	Male	I live with my family (mother, father, grandparent, and/or caregiver)	Yes	Autism	Yes			Yes	Upper-Middle Income
Program staff or Volunteer on behalf of athlete	24	Female	I live with my family (mother, father, grandparent, and/or caregiver)	Yes	Down syndrome	Yes			No	Upper-Middle Income
Family Member or Caregiver on behalf of Athlete	39	Female	I live with my family (mother, father, grandparent, and/or caregiver)	Yes	None of the above	Yes			Yes	Upper-Middle Income
Family Member or Caregiver on behalf of Athlete	23	Female	I live with my family (mother, father, grandparent, and/or caregiver)	Yes	Down syndrome	Yes			Yes	Upper-Middle Income
Family Member or Caregiver on behalf of Athlete	23	Male	I live with my family (mother, father, grandparent, and/or caregiver)	Yes	Autism	Yes			Yes	Upper-Middle Income
Family Member or Caregiver on behalf of Athlete	23	Male	I live with my family (mother, father, grandparent, and/or caregiver)	Yes	Autism	Yes			Yes	Upper-Middle Income
Family Member or Caregiver on behalf of Athlete	27	Male	I live with my family (mother, father, grandparent, and/or caregiver)	Yes	Down syndrome	Yes			No	Upper-Middle Income
Family Member or Caregiver on behalf of Athlete	21	Male	I live with my family (mother, father, grandparent, and/or caregiver)	Yes	Autism	Yes			Yes	Upper-Middle Income
Athlete	41	Female	I live with my family (mother, father, grandparent, and/or caregiver)	Yes	Down syndrome	Yes			Yes	Upper-Middle Income
Family Member or Caregiver on behalf of Athlete	32	Male	I live with my family (mother, father, grandparent, and/or caregiver)	Yes	Autism	Yes			Yes	Upper-Middle Income
Athlete	30	Female	Other: (Please describe)	Yes	Down syndrome	No	Yes			Upper-Middle Income
Program staff or Volunteer on behalf of athlete	19	Female	I live with my family (mother, father, grandparent, and/or caregiver)	Yes	Cerebral Palsy	No	Yes			Low-Income
Athlete	32	Female	I live with my family (mother, father, grandparent, and/or caregiver)	Yes	Autism	Yes			Yes	Low-Income
Family Member or Caregiver on behalf of Athlete	27	Male	I live with my family (mother, father, grandparent, and/or caregiver)	Yes	Down syndrome	No	Yes			Lower-Middle Income
Program staff or Volunteer on behalf of athlete	21	Male	I live with my family (mother, father, grandparent, and/or caregiver)	Yes	None of the above	No	Yes			Lower-Middle Income
Program staff or Volunteer on behalf of athlete	24	Male	I live with my family (mother, father, grandparent, and/or caregiver)	Yes	None of the above	No	Yes			Lower-Middle Income
Family Member or Caregiver on behalf of Athlete	22	Male	I live with my family (mother, father, grandparent, and/or caregiver)	Yes	None of the above	No	Yes			Lower-Middle Income
Program staff or Volunteer on behalf of athlete	40	Male	I live with my family (mother, father, grandparent, and/or caregiver)	Yes	None of the above	Yes			No	Lower-Middle Income
Program staff or Volunteer on behalf of athlete	40	Male	I live with my family (mother, father, grandparent, and/or caregiver)	Yes	None of the above	Yes			No	Lower-Middle Income
Program staff or Volunteer on behalf of athlete	30	Female	I live with my family (mother, father, grandparent, and/or caregiver)	Yes	None of the above	No	Yes			Lower-Middle Income
Program staff or Volunteer on behalf of athlete	39	Female	I live with my family (mother, father, grandparent, and/or caregiver)	Yes	None of the above	Yes			No	Lower-Middle Income
Program staff or Volunteer on behalf of athlete	32	Male	I live with my family (mother, father, grandparent, and/or caregiver)	Yes	None of the above	No	Yes			Lower-Middle Income
Program staff or Volunteer on behalf of athlete	22	Male	I live with my family (mother, father, grandparent, and/or caregiver)	Yes	None of the above	No	Yes			Lower-Middle Income
Family Member or Caregiver on behalf of Athlete	21	Male	I live with my family (mother, father, grandparent, and/or caregiver)	Yes	None of the above	No	Yes			Lower-Middle Income
Family Member or Caregiver on behalf of Athlete	22	Male	I live with my family (mother, father, grandparent, and/or caregiver)	Yes	Down syndrome	No	Yes			Lower-Middle Income
Program staff or Volunteer on behalf of athlete	30	Male	I live with my family (mother, father, grandparent, and/or caregiver)	Yes	None of the above	Yes			No	Lower-Middle Income
Family Member or Caregiver on behalf of Athlete	36	Male	I live with my family (mother, father, grandparent, and/or caregiver)	Yes	None of the above	No	Yes			Lower-Middle Income
Program staff or Volunteer on behalf of athlete	37	Male	I live with my family (mother, father, grandparent, and/or caregiver)	Yes	None of the above	Yes			No	Lower-Middle Income
Program staff or Volunteer on behalf of athlete	28	Male	I live with my family (mother, father, grandparent, and/or caregiver)	Yes	None of the above	No	Yes			Lower-Middle Income
Family Member or Caregiver on behalf of Athlete	38	Female	I live with my family (mother, father, grandparent, and/or caregiver)	Yes	None of the above	No	Yes			Lower-Middle Income
Family Member or Caregiver on behalf of Athlete	31	Female	I live with my family (mother, father, grandparent, and/or caregiver)	Yes	None of the above	No	Yes			Lower-Middle Income
Program staff or Volunteer on behalf of athlete	27	Female	I live with my family (mother, father, grandparent, and/or caregiver)	Yes	None of the above	No	Yes			Lower-Middle Income
Family Member or Caregiver on behalf of Athlete	19	Male	I live with my family (mother, father, grandparent, and/or caregiver)	Yes	Down syndrome	No	Yes			Lower-Middle Income
Program staff or Volunteer on behalf of athlete	39	Male	I live with my family (mother, father, grandparent, and/or caregiver)	Yes	None of the above	Yes			No	Lower-Middle Income
Program staff or Volunteer on behalf of athlete	24	Male	I live with my family (mother, father, grandparent, and/or caregiver)	Yes	None of the above	No	Yes			Lower-Middle Income
Program staff or Volunteer on behalf of athlete	33	Female	I live with my family (mother, father, grandparent, and/or caregiver)	Yes	None of the above	No	Yes			Lower-Middle Income
Program staff or Volunteer on behalf of athlete	30	Male	I live with my family (mother, father, grandparent, and/or caregiver)	Yes	None of the above	No	Yes			Lower-Middle Income
Program staff or Volunteer on behalf of athlete	22	Male	I live with my family (mother, father, grandparent, and/or caregiver)	Yes	None of the above	No	Yes			Lower-Middle Income
Family Member or Caregiver on behalf of Athlete	40	Male	I live with my family (mother, father, grandparent, and/or caregiver)	Yes	None of the above	No	Yes			Lower-Middle Income
Program staff or Volunteer on behalf of athlete	40	Male	I live with my family (mother, father, grandparent, and/or caregiver)	Yes	None of the above	Yes			No	Lower-Middle Income
Program staff or Volunteer on behalf of athlete	26	Male	I live with my family (mother, father, grandparent, and/or caregiver)	Yes	None of the above	No	Yes			Lower-Middle Income
Program staff or Volunteer on behalf of athlete	27	Female	I live with my family (mother, father, grandparent, and/or caregiver)	Yes	None of the above	No	Yes			Lower-Middle Income
Family Member or Caregiver on behalf of Athlete	24	Female	I live with my family (mother, father, grandparent, and/or caregiver)	Yes	None of the above	No	Yes			Lower-Middle Income
Program staff or Volunteer on behalf of athlete	18	Male	I live with my family (mother, father, grandparent, and/or caregiver)	Yes	None of the above	No	Yes			Lower-Middle Income
Family Member or Caregiver on behalf of Athlete	38	Male	I live with my family (mother, father, grandparent, and/or caregiver)	Yes	None of the above	Yes			No	Lower-Middle Income
Athlete	23	Male	I live with my family (mother, father, grandparent, and/or caregiver)	Yes	None of the above	No	Yes			Lower-Middle Income
Program staff or Volunteer on behalf of athlete	35	Male	I live with my family (mother, father, grandparent, and/or caregiver)	Yes	None of the above	Yes			No	Lower-Middle Income
Program staff or Volunteer on behalf of athlete	35	Male	I live with my family (mother, father, grandparent, and/or caregiver)	Yes	None of the above	No	Yes			Lower-Middle Income
Program staff or Volunteer on behalf of athlete	25	Male	I live with my family (mother, father, grandparent, and/or caregiver)	Yes	None of the above	Yes			No	Lower-Middle Income
Program staff or Volunteer on behalf of athlete	20	Male	I live with my family (mother, father, grandparent, and/or caregiver)	Yes	None of the above	Yes			No	Lower-Middle Income
Program staff or Volunteer on behalf of athlete	23	Male	I live with my family (mother, father, grandparent, and/or caregiver)	Yes	None of the above	No	Yes			Lower-Middle Income
Program staff or Volunteer on behalf of athlete	28	Male	I live with my family (mother, father, grandparent, and/or caregiver)	Yes	None of the above	Yes			No	Lower-Middle Income
Program staff or Volunteer on behalf of athlete	31	Female	I live with my family (mother, father, grandparent, and/or caregiver)	Yes	None of the above	No	Yes			Lower-Middle Income
Program staff or Volunteer on behalf of athlete	29	Male	I live with my family (mother, father, grandparent, and/or caregiver)	Yes	None of the above	Yes			No	Lower-Middle Income
Program staff or Volunteer on behalf of athlete	30	Female	I live with my family (mother, father, grandparent, and/or caregiver)	Yes	None of the above	Yes			No	Lower-Middle Income
Program staff or Volunteer on behalf of athlete	38	Female	I live with my family (mother, father, grandparent, and/or caregiver)	Yes	None of the above	No	Yes			Lower-Middle Income
Program staff or Volunteer on behalf of athlete	19	Female	I live with my family (mother, father, grandparent, and/or caregiver)	Yes	None of the above	Yes			No	Lower-Middle Income
Program staff or Volunteer on behalf of athlete	26	Female	I live with my family (mother, father, grandparent, and/or caregiver)	Yes	None of the above	No	Yes			Lower-Middle Income
Program staff or Volunteer on behalf of athlete	30	Female	I live with my family (mother, father, grandparent, and/or caregiver)	Yes	None of the above	No	Yes			Lower-Middle Income
Program staff or Volunteer on behalf of athlete	29	Male	I live with my family (mother, father, grandparent, and/or caregiver)	Yes	None of the above	No	Yes			Lower-Middle Income
Family Member or Caregiver on behalf of Athlete	22	Male	I live with my family (mother, father, grandparent, and/or caregiver)	Yes	None of the above	No	Yes			Lower-Middle Income
Program staff or Volunteer on behalf of athlete	35	Male	I live with my family (mother, father, grandparent, and/or caregiver)	Yes	None of the above	No	Yes			Lower-Middle Income
Program staff or Volunteer on behalf of athlete	20	Male	I live with my family (mother, father, grandparent, and/or caregiver)	Yes	None of the above	No	Yes			Lower-Middle Income
Program staff or Volunteer on behalf of athlete	19	Male	I live with my family (mother, father, grandparent, and/or caregiver)	Yes	None of the above	Yes			No	Lower-Middle Income
Family Member or Caregiver on behalf of Athlete	40	Male	I live with my family (mother, father, grandparent, and/or caregiver)	Yes	None of the above	Yes			No	Lower-Middle Income
Program staff or Volunteer on behalf of athlete	29	Female	I live with my family (mother, father, grandparent, and/or caregiver)	Yes	None of the above	No	Yes			Lower-Middle Income
Program staff or Volunteer on behalf of athlete	28	Male	I live with my family (mother, father, grandparent, and/or caregiver)	Yes	None of the above	Yes			No	Lower-Middle Income
Program staff or Volunteer on behalf of athlete	42	Female	I live with my family (mother, father, grandparent, and/or caregiver)	Yes	None of the above	Yes			No	Lower-Middle Income
Family Member or Caregiver on behalf of Athlete	31	Female	I live with my family (mother, father, grandparent, and/or caregiver)	Yes	None of the above	Yes			No	Lower-Middle Income
Program staff or Volunteer on behalf of athlete	20	Male	I live with my family (mother, father, grandparent, and/or caregiver)	Yes	None of the above	No	Yes			Lower-Middle Income
Program staff or Volunteer on behalf of athlete	26	Female	I live with my family (mother, father, grandparent, and/or caregiver)	Yes	None of the above	No	Yes			Lower-Middle Income
Program staff or Volunteer on behalf of athlete	40	Male	I live with my family (mother, father, grandparent, and/or caregiver)	Yes	None of the above	No	Yes			Lower-Middle Income
Program staff or Volunteer on behalf of athlete	35	Male	I live with my family (mother, father, grandparent, and/or caregiver)	Yes	None of the above	Yes			No	Lower-Middle Income
Program staff or Volunteer on behalf of athlete	28	Female	I live with my family (mother, father, grandparent, and/or caregiver)	Yes	None of the above	No	Yes			Lower-Middle Income
Program staff or Volunteer on behalf of athlete	22	Male	I live with my family (mother, father, grandparent, and/or caregiver)	Yes	None of the above	No	Yes			Lower-Middle Income
Family Member or Caregiver on behalf of Athlete	32	Male	I live with my family (mother, father, grandparent, and/or caregiver)	Yes	Down syndrome	No	Yes			Lower-Middle Income
Program staff or Volunteer on behalf of athlete	27	Female	I live with my family (mother, father, grandparent, and/or caregiver)	Yes	None of the above	No	Yes			Lower-Middle Income
Program staff or Volunteer on behalf of athlete	21	Male	I live with my family (mother, father, grandparent, and/or caregiver)	Yes	None of the above	No	Yes			Lower-Middle Income
Program staff or Volunteer on behalf of athlete	18	Male	I live with my family (mother, father, grandparent, and/or caregiver)	Yes	None of the above	No	Yes			Lower-Middle Income
Program staff or Volunteer on behalf of athlete	29	Male	I live with my family (mother, father, grandparent, and/or caregiver)	Yes	None of the above	No	Yes			Lower-Middle Income
Program staff or Volunteer on behalf of athlete	37	Male	I live with my family (mother, father, grandparent, and/or caregiver)	Yes	None of the above	No	Yes			Lower-Middle Income
Program staff or Volunteer on behalf of athlete	21	Female	I live with my family (mother, father, grandparent, and/or caregiver)	Yes	None of the above	No	Yes			Lower-Middle Income
Program staff or Volunteer on behalf of athlete	27	Female	I live with my family (mother, father, grandparent, and/or caregiver)	Yes	None of the above	No	Yes			Lower-Middle Income
Athlete	21	Female	I live with my family (mother, father, grandparent, and/or caregiver)	Yes	Down syndrome	No	Yes			Lower-Middle Income
Program staff or Volunteer on behalf of athlete	42	Female	I live with my family (mother, father, grandparent, and/or caregiver)	Yes	None of the above	Yes			No	Lower-Middle Income
Program staff or Volunteer on behalf of athlete	24	Female	I live with my family (mother, father, grandparent, and/or caregiver)	Yes	None of the above	No	Yes			Lower-Middle Income
Program staff or Volunteer on behalf of athlete	21	Male	I live with my family (mother, father, grandparent, and/or caregiver)	Yes	None of the above	No	Yes			Lower-Middle Income
Program staff or Volunteer on behalf of athlete	21	Female	I live with my family (mother, father, grandparent, and/or caregiver)	Yes	None of the above	No	Yes			Lower-Middle Income
Program staff or Volunteer on behalf of athlete	23	Female	I live with my family (mother, father, grandparent, and/or caregiver)	Yes	None of the above	No	Yes			Lower-Middle Income
Program staff or Volunteer on behalf of athlete	25	Male	I live with my family (mother, father, grandparent, and/or caregiver)	Yes	None of the above	No	Yes			Lower-Middle Income
Program staff or Volunteer on behalf of athlete	19	Male	I live with my family (mother, father, grandparent, and/or caregiver)	Yes	None of the above	No	Yes			Lower-Middle Income
Program staff or Volunteer on behalf of athlete	40	Female	I live with my family (mother, father, grandparent, and/or caregiver)	Yes	None of the above	No	Yes			Lower-Middle Income
Athlete	23	Male	I live with my family (mother, father, grandparent, and/or caregiver)	Yes	Autism	Yes			Yes	Lower-Middle Income
Family Member or Caregiver on behalf of Athlete	40	Female	I live with my family (mother, father, grandparent, and/or caregiver)	Yes	None of the above	No	Yes			Lower-Middle Income
Program staff or Volunteer on behalf of athlete	35	Male	I live with my family (mother, father, grandparent, and/or caregiver)	Yes	None of the above	No	Yes			Lower-Middle Income
Family Member or Caregiver on behalf of Athlete	39	Male	I live with my family (mother, father, grandparent, and/or caregiver)	Yes	None of the above	No	Yes			Lower-Middle Income
Program staff or Volunteer on behalf of athlete	30	Male	I live with my family (mother, father, grandparent, and/or caregiver)	Yes	None of the above	No	Yes			Lower-Middle Income
Program staff or Volunteer on behalf of athlete	30	Male	I live with my family (mother, father, grandparent, and/or caregiver)	Yes	None of the above	No	Yes			Lower-Middle Income
Program staff or Volunteer on behalf of athlete	40	Female	I live with my family (mother, father, grandparent, and/or caregiver)	Yes	None of the above	No	Yes			Lower-Middle Income
Program staff or Volunteer on behalf of athlete	26	Male	I live with my family (mother, father, grandparent, and/or caregiver)	Yes	None of the above	No	Yes			Lower-Middle Income
Program staff or Volunteer on behalf of athlete	40	Male	I live with my family (mother, father, grandparent, and/or caregiver)	Yes	None of the above	No	Yes			Lower-Middle Income
Athlete	37	Male	I live with my family (mother, father, grandparent, and/or caregiver)	Yes	None of the above	Yes			No	Lower-Middle Income
Family Member or Caregiver on behalf of Athlete	33	Male	I live with my family (mother, father, grandparent, and/or caregiver)	Yes	None of the above	No	Yes			Lower-Middle Income
Program staff or Volunteer on behalf of athlete	32	Male	I live with my family (mother, father, grandparent, and/or caregiver)	Yes	None of the above	No	Yes			Lower-Middle Income
Program staff or Volunteer on behalf of athlete	26	Male	I live with my family (mother, father, grandparent, and/or caregiver)	Yes	None of the above	No	Yes			Lower-Middle Income
Program staff or Volunteer on behalf of athlete	21	Female	I live with my family (mother, father, grandparent, and/or caregiver)	Yes	None of the above	No	Yes			Lower-Middle Income
Program staff or Volunteer on behalf of athlete	24	Male	I live with my family (mother, father, grandparent, and/or caregiver)	Yes	None of the above	No	Yes			Lower-Middle Income
Program staff or Volunteer on behalf of athlete	18	Male	I live with my family (mother, father, grandparent, and/or caregiver)	Yes	None of the above	No	Yes			Lower-Middle Income
Program staff or Volunteer on behalf of athlete	41	Female	I live with my family (mother, father, grandparent, and/or caregiver)	Yes	None of the above	No	Yes			Lower-Middle Income
Program staff or Volunteer on behalf of athlete	25	Female	I live with my family (mother, father, grandparent, and/or caregiver)	Yes	None of the above	No	Yes			Lower-Middle Income
Family Member or Caregiver on behalf of Athlete	29	Female	I live with my family (mother, father, grandparent, and/or caregiver)	Yes	None of the above	No	Yes			Lower-Middle Income
Program staff or Volunteer on behalf of athlete	27	Male	I live with my family (mother, father, grandparent, and/or caregiver)	Yes	None of the above	No	Yes			Lower-Middle Income
Program staff or Volunteer on behalf of athlete	42	Female	I live with my family (mother, father, grandparent, and/or caregiver)	Yes	None of the above	No	Yes			Lower-Middle Income
Program staff or Volunteer on behalf of athlete	23	Female	I live with my family (mother, father, grandparent, and/or caregiver)	Yes	None of the above	No	Yes			Lower-Middle Income
Family Member or Caregiver on behalf of Athlete	43	Female	I live with my family (mother, father, grandparent, and/or caregiver)	Yes	None of the above	No	Yes			Lower-Middle Income
Family Member or Caregiver on behalf of Athlete	27	Male	I live with my family (mother, father, grandparent, and/or caregiver)	Yes	None of the above	No	Yes			Lower-Middle Income
Program staff or Volunteer on behalf of athlete	20	Male	I live with my family (mother, father, grandparent, and/or caregiver)	Yes	None of the above	No	Yes			Lower-Middle Income
Program staff or Volunteer on behalf of athlete	21	Female	I live with my family (mother, father, grandparent, and/or caregiver)	Yes	None of the above	No	Yes			Lower-Middle Income
Program staff or Volunteer on behalf of athlete	26	Male	I live with my family (mother, father, grandparent, and/or caregiver)	Yes	None of the above	No	Yes			Lower-Middle Income
Athlete	26	Male	I live with my family (mother, father, grandparent, and/or caregiver)	Yes	None of the above	No	Yes			Lower-Middle Income
Program staff or Volunteer on behalf of athlete	27	Female	I live with my family (mother, father, grandparent, and/or caregiver)	Yes	None of the above	No	Yes			Lower-Middle Income
Program staff or Volunteer on behalf of athlete	24	Female	I live with my family (mother, father, grandparent, and/or caregiver)	Yes	None of the above	No	Yes			Lower-Middle Income
Family Member or Caregiver on behalf of Athlete	22	Male	I live with my family (mother, father, grandparent, and/or caregiver)	Yes	None of the above	No	Yes			Lower-Middle Income
Program staff or Volunteer on behalf of athlete	19	Male	I live with my family (mother, father, grandparent, and/or caregiver)	Yes	None of the above	No	Yes			Lower-Middle Income
Program staff or Volunteer on behalf of athlete	35	Male	I live with my family (mother, father, grandparent, and/or caregiver)	Yes	None of the above	No	Yes			Lower-Middle Income
Family Member or Caregiver on behalf of Athlete	18	Female	I live with my family (mother, father, grandparent, and/or caregiver)	Yes	None of the above	Yes			Yes	Upper-Middle Income
Family Member or Caregiver on behalf of Athlete	19	Female	I live in my own home or apartment, by myself or with a roomate	Yes	Autism	Yes			No	Upper-Middle Income
Family Member or Caregiver on behalf of Athlete	25	Female	I live with my family (mother, father, grandparent, and/or caregiver)	Yes	None of the above	Yes			No	Upper-Middle Income
Athlete	18	Male	I live with my family (mother, father, grandparent, and/or caregiver)	Yes	None of the above	Yes			No	Upper-Middle Income
Family Member or Caregiver on behalf of Athlete	19	Male	I live with my family (mother, father, grandparent, and/or caregiver)	Yes	None of the above	Yes			Yes	Upper-Middle Income
Family Member or Caregiver on behalf of Athlete	21	Female	I live with my family (mother, father, grandparent, and/or caregiver)	Yes	None of the above	Yes			No	Upper-Middle Income
Athlete	18	Male	I live with my family (mother, father, grandparent, and/or caregiver)	Yes	None of the above	Yes			No	Upper-Middle Income
Family Member or Caregiver on behalf of Athlete	21	Female	I live with my family (mother, father, grandparent, and/or caregiver)	Yes	None of the above	Yes			No	Upper-Middle Income
Family Member or Caregiver on behalf of Athlete	18	Female	I live with my family (mother, father, grandparent, and/or caregiver)	Yes	None of the above	Yes			No	Upper-Middle Income
Family Member or Caregiver on behalf of Athlete	33	Female	I live with my family (mother, father, grandparent, and/or caregiver)	Yes	Down syndrome	Yes			Yes	Upper-Middle Income
Family Member or Caregiver on behalf of Athlete	18	Female	I live with my family (mother, father, grandparent, and/or caregiver)	Yes	None of the above	No	Yes			Upper-Middle Income
Program staff or Volunteer on behalf of athlete	37	Female	I live with my family (mother, father, grandparent, and/or caregiver)	Yes	Down syndrome	Yes			No	Upper-Middle Income
Family Member or Caregiver on behalf of Athlete	18	Female	I live with my family (mother, father, grandparent, and/or caregiver)	Yes	None of the above	Yes			No	Upper-Middle Income
Athlete	23	Female	I live with my family (mother, father, grandparent, and/or caregiver)	Yes	None of the above	Yes			No	Upper-Middle Income
Program staff or Volunteer on behalf of athlete	20	Male	I live with my family (mother, father, grandparent, and/or caregiver)	Yes	None of the above	Yes			No	Upper-Middle Income
Family Member or Caregiver on behalf of Athlete	20	Male	I live with my family (mother, father, grandparent, and/or caregiver)	Yes	None of the above	Yes			Yes	Upper-Middle Income
Athlete	19	Male	I live with my family (mother, father, grandparent, and/or caregiver)	Yes	Down syndrome	Yes			No	Upper-Middle Income
Family Member or Caregiver on behalf of Athlete	18	Male	I live with my family (mother, father, grandparent, and/or caregiver)	Yes	None of the above	Yes			Yes	Upper-Middle Income
Athlete	20	Female	I live with my family (mother, father, grandparent, and/or caregiver)	Yes	Down syndrome	No	Yes			Upper-Middle Income
Family Member or Caregiver on behalf of Athlete	37	Male	I live with my family (mother, father, grandparent, and/or caregiver)	Yes	None of the above	Yes			Yes	Upper-Middle Income
Family Member or Caregiver on behalf of Athlete	39	Male	I live with my family (mother, father, grandparent, and/or caregiver)	Yes	Down syndrome	Yes			Yes	Upper-Middle Income
Program staff or Volunteer on behalf of athlete	20	Male	I live with my family (mother, father, grandparent, and/or caregiver)	Yes	None of the above	Yes			Yes	Upper-Middle Income
Athlete	19	Male	I live with my family (mother, father, grandparent, and/or caregiver)	Yes	None of the above	Yes			No	Upper-Middle Income
Family Member or Caregiver on behalf of Athlete	23	Female	I live with my family (mother, father, grandparent, and/or caregiver)	Yes	None of the above	Yes			No	Upper-Middle Income
Family Member or Caregiver on behalf of Athlete	39	Male	I live with my family (mother, father, grandparent, and/or caregiver)	Yes	Down syndrome	No	Yes			Upper-Middle Income
Family Member or Caregiver on behalf of Athlete	22	Female	I live with my family (mother, father, grandparent, and/or caregiver)	Yes	None of the above	Yes			No	Upper-Middle Income
Family Member or Caregiver on behalf of Athlete	19	Male	I live with my family (mother, father, grandparent, and/or caregiver)	Yes	Down syndrome	Yes			No	Upper-Middle Income
Program staff or Volunteer on behalf of athlete	21	Female	I live with my family (mother, father, grandparent, and/or caregiver)	Yes	None of the above	Yes			No	Upper-Middle Income
Athlete	18	Female	I live with my family (mother, father, grandparent, and/or caregiver)	Yes	None of the above	No	Yes			Upper-Middle Income
Athlete	19	Male	I live with my family (mother, father, grandparent, and/or caregiver)	Yes	None of the above	Yes			No	Upper-Middle Income
Athlete	21	Male	I live with my family (mother, father, grandparent, and/or caregiver)	Yes	None of the above	Yes			Yes	Upper-Middle Income
Family Member or Caregiver on behalf of Athlete	25	Male	I live with my family (mother, father, grandparent, and/or caregiver)	Yes	None of the above	Yes			No	Upper-Middle Income
Athlete	26	Female	I live with my family (mother, father, grandparent, and/or caregiver)	Yes	None of the above	Yes			Yes	Upper-Middle Income
Program staff or Volunteer on behalf of athlete	18	Male	I live with my family (mother, father, grandparent, and/or caregiver)	Yes	None of the above	Yes			No	Upper-Middle Income
Family Member or Caregiver on behalf of Athlete	25	Female	I live with my family (mother, father, grandparent, and/or caregiver)	Yes	None of the above	Yes			No	Upper-Middle Income
Athlete	19	Male	I live with my family (mother, father, grandparent, and/or caregiver)	Yes	None of the above	Yes			No	Upper-Middle Income
Program staff or Volunteer on behalf of athlete	18	Female	I live with my family (mother, father, grandparent, and/or caregiver)	Yes	None of the above	Yes			Yes	Upper-Middle Income
Family Member or Caregiver on behalf of Athlete	27	Male	I live with my family (mother, father, grandparent, and/or caregiver)	Yes	Autism	Yes			Yes	Upper-Middle Income
Athlete	47	Male	I live with my family (mother, father, grandparent, and/or caregiver)	Yes	None of the above	Yes			Yes	Upper-Middle Income
Family Member or Caregiver on behalf of Athlete	24	Male	I live with my family (mother, father, grandparent, and/or caregiver)	Yes	None of the above	Yes			Yes	Upper-Middle Income
Family Member or Caregiver on behalf of Athlete	45	Male	I live with my family (mother, father, grandparent, and/or caregiver)	Yes	Down syndrome	Yes			Yes	Upper-Middle Income
Family Member or Caregiver on behalf of Athlete	32	Female	I live with my family (mother, father, grandparent, and/or caregiver)	Yes	None of the above	Yes			Yes	Upper-Middle Income
Family Member or Caregiver on behalf of Athlete	26	Female	I live with my family (mother, father, grandparent, and/or caregiver)	Yes	None of the above	Yes			No	Upper-Middle Income
Family Member or Caregiver on behalf of Athlete	33	Male	I live with my family (mother, father, grandparent, and/or caregiver)	Yes	None of the above	Yes			Yes	Upper-Middle Income
Family Member or Caregiver on behalf of Athlete	31	Female	I live with my family (mother, father, grandparent, and/or caregiver)	Yes	None of the above	Yes			No	Upper-Middle Income
Program staff or Volunteer on behalf of athlete	47	Male	I live with my family (mother, father, grandparent, and/or caregiver)	Yes	None of the above	Yes			Yes	Upper-Middle Income
Family Member or Caregiver on behalf of Athlete	34	Male	I live in a group home setting (or home in the community with people with ID)	Yes	None of the above	Yes			Yes	Upper-Middle Income
Family Member or Caregiver on behalf of Athlete	19	Male	I live with my family (mother, father, grandparent, and/or caregiver)	Yes	Down syndrome	Yes			No	Upper-Middle Income
Athlete	19	Male	I live with my family (mother, father, grandparent, and/or caregiver)	Yes	None of the above	Yes			No	Upper-Middle Income
Program staff or Volunteer on behalf of athlete	40	Male	I live in my own home or apartment, by myself or with a roomate	Yes	None of the above	Yes			Yes	Upper-Middle Income
Program staff or Volunteer on behalf of athlete	18	Female	I live with my family (mother, father, grandparent, and/or caregiver)	Yes	Down syndrome	Yes			No	Upper-Middle Income
Family Member or Caregiver on behalf of Athlete	50	Female	I live with my family (mother, father, grandparent, and/or caregiver)	Yes	Down syndrome	Yes			Yes	Upper-Middle Income
Family Member or Caregiver on behalf of Athlete	19	Female	I live with my family (mother, father, grandparent, and/or caregiver)	Yes	Down syndrome	Yes			No	Upper-Middle Income
Family Member or Caregiver on behalf of Athlete	18	Female	I live with my family (mother, father, grandparent, and/or caregiver)	Yes	Down syndrome	Yes			No	Upper-Middle Income
Family Member or Caregiver on behalf of Athlete	30	Female	I live with my family (mother, father, grandparent, and/or caregiver)	Yes	Down syndrome	Yes			Yes	Upper-Middle Income
Program staff or Volunteer on behalf of athlete	38	Female	I live with my family (mother, father, grandparent, and/or caregiver)	Yes	None of the above	Yes			Yes	Upper-Middle Income
Family Member or Caregiver on behalf of Athlete	36	Male	I live with my family (mother, father, grandparent, and/or caregiver)	Yes	Cerebral Palsy	Yes			No	Upper-Middle Income
Program staff or Volunteer on behalf of athlete	23	Male	I live with my family (mother, father, grandparent, and/or caregiver)	Yes	Autism	Yes			No	Upper-Middle Income
Program staff or Volunteer on behalf of athlete	43	Female	I live with my family (mother, father, grandparent, and/or caregiver)	Yes	Down syndrome	Yes			Yes	Upper-Middle Income
Athlete	19	Female	I live with my family (mother, father, grandparent, and/or caregiver)	Yes	Autism	Yes			Yes	Upper-Middle Income
Athlete	27	Male	I live with my family (mother, father, grandparent, and/or caregiver)	Yes	Down syndrome	Yes			Yes	Upper-Middle Income
Athlete	30	Female	I live in my own home or apartment, by myself or with a roomate	Yes	Down syndrome	Yes			Yes	Upper-Middle Income
Family Member or Caregiver on behalf of Athlete	42	Male	I live with my family (mother, father, grandparent, and/or caregiver)	Yes	Down syndrome	Yes			Yes	Upper-Middle Income
Family Member or Caregiver on behalf of Athlete	28	Male	I live with my family (mother, father, grandparent, and/or caregiver)	Yes	None of the above	Yes			Yes	Upper-Middle Income
Athlete	48	Male	I live with my family (mother, father, grandparent, and/or caregiver)	Yes	None of the above	Yes			Yes	Upper-Middle Income
Program staff or Volunteer on behalf of athlete	53	Male	I live with my family (mother, father, grandparent, and/or caregiver)	Yes	None of the above	Yes			Yes	Upper-Middle Income
Program staff or Volunteer on behalf of athlete	45	Male	I live with my family (mother, father, grandparent, and/or caregiver)	Yes	Down syndrome	Yes			Yes	Upper-Middle Income
Program staff or Volunteer on behalf of athlete	37	Male	I live with my family (mother, father, grandparent, and/or caregiver)	Yes	Autism	Yes			Yes	Upper-Middle Income
Family Member or Caregiver on behalf of Athlete	22	Female	I live with my family (mother, father, grandparent, and/or caregiver)	Yes	None of the above	Yes			No	Upper-Middle Income
Family Member or Caregiver on behalf of Athlete	18	Female	I live with my family (mother, father, grandparent, and/or caregiver)	Yes	None of the above	Yes			Yes	Upper-Middle Income
Athlete	34	Male	Other: (Please describe)	Yes	None of the above	Yes			Yes	Upper-Middle Income
Family Member or Caregiver on behalf of Athlete	37	Female	I live with my family (mother, father, grandparent, and/or caregiver)	Yes	None of the above	Yes			Yes	Upper-Middle Income
Family Member or Caregiver on behalf of Athlete	43	Male	I live with my family (mother, father, grandparent, and/or caregiver)	Yes	Down syndrome	Yes			Yes	Upper-Middle Income
Family Member or Caregiver on behalf of Athlete	30	Male	I live with my family (mother, father, grandparent, and/or caregiver)	Yes	Down syndrome	Yes			Yes	Upper-Middle Income
Athlete	43	Female	I live with my family (mother, father, grandparent, and/or caregiver)	Yes	Down syndrome	Yes			Yes	Upper-Middle Income
Athlete	31	Female	I live with my family (mother, father, grandparent, and/or caregiver)	Yes	None of the above	Yes			No	Upper-Middle Income
Program staff or Volunteer on behalf of athlete	24	Male	I live with my family (mother, father, grandparent, and/or caregiver)	Yes	Autism	Yes			No	Upper-Middle Income
Athlete	53	Male	I live in my own home or apartment, by myself or with a roomate	Yes	None of the above	Yes			Yes	Upper-Middle Income
Family Member or Caregiver on behalf of Athlete	46	Female	I live with my family (mother, father, grandparent, and/or caregiver)	Yes	Down syndrome	Yes			Yes	Upper-Middle Income
Program staff or Volunteer on behalf of athlete	42	Male	I live with my family (mother, father, grandparent, and/or caregiver)	Yes	None of the above	Yes			Yes	Upper-Middle Income
Family Member or Caregiver on behalf of Athlete	18	Male	Other: (Please describe)	Yes	Down syndrome	Yes			No	Upper-Middle Income
Program staff or Volunteer on behalf of athlete	56	Male	I live with my family (mother, father, grandparent, and/or caregiver)	Yes	None of the above	Yes			Yes	Upper-Middle Income
Program staff or Volunteer on behalf of athlete	53	Male	I live with my family (mother, father, grandparent, and/or caregiver)	Yes	None of the above	Yes			Yes	Upper-Middle Income
Family Member or Caregiver on behalf of Athlete	24	Male	I live with my family (mother, father, grandparent, and/or caregiver)	Yes	None of the above	Yes			Yes	Upper-Middle Income
Family Member or Caregiver on behalf of Athlete	43	Male	I live with my family (mother, father, grandparent, and/or caregiver)	Yes	Down syndrome	Yes			Yes	Upper-Middle Income
Athlete	28	Male	I live with my family (mother, father, grandparent, and/or caregiver)	Yes	Autism	Yes			Yes	Upper-Middle Income
Program staff or Volunteer on behalf of athlete	38	Male	I live with my family (mother, father, grandparent, and/or caregiver)	Yes	Down syndrome	Yes			Yes	Upper-Middle Income
Program staff or Volunteer on behalf of athlete	35	Female	I live with my family (mother, father, grandparent, and/or caregiver)	Yes	Down syndrome	Yes			Yes	Upper-Middle Income
Athlete	35	Male	I live with my family (mother, father, grandparent, and/or caregiver)	Yes	Autism	Yes			No	Upper-Middle Income
Program staff or Volunteer on behalf of athlete	30	Male	I live with my family (mother, father, grandparent, and/or caregiver)	Yes	Down syndrome	Yes			Yes	Upper-Middle Income
Family Member or Caregiver on behalf of Athlete	21	Male	I live with my family (mother, father, grandparent, and/or caregiver)	Yes	Autism	Yes			No	Upper-Middle Income
Family Member or Caregiver on behalf of Athlete	18	Male	I live with my family (mother, father, grandparent, and/or caregiver)	Yes	Autism	Yes			No	Upper-Middle Income
Family Member or Caregiver on behalf of Athlete	27	Male	Other: (Please describe)	Yes	Down syndrome	Yes			Yes	Upper-Middle Income
Family Member or Caregiver on behalf of Athlete	29	Male	I live with my family (mother, father, grandparent, and/or caregiver)	Yes	None of the above	Yes			No	Upper-Middle Income
Family Member or Caregiver on behalf of Athlete	21	Female	I live with my family (mother, father, grandparent, and/or caregiver)	Yes	Down syndrome	Yes			Yes	Upper-Middle Income
Program staff or Volunteer on behalf of athlete	39	Female	I live with my family (mother, father, grandparent, and/or caregiver)	Yes	None of the above	Yes			Yes	Upper-Middle Income
Athlete	23	Male	I live with my family (mother, father, grandparent, and/or caregiver)	Yes	Autism	Yes			No	Upper-Middle Income
Athlete	37	Female	I live with my family (mother, father, grandparent, and/or caregiver)	Yes	None of the above	Yes			No	Upper-Middle Income
Athlete	26	Male	I live with my family (mother, father, grandparent, and/or caregiver)	Yes	None of the above	Yes			Yes	Upper-Middle Income
Athlete	40	Male	I live with my family (mother, father, grandparent, and/or caregiver)	Yes	Down syndrome	Yes			Yes	Upper-Middle Income
Athlete	27	Male	I live with my family (mother, father, grandparent, and/or caregiver)	Yes	Autism	Yes			No	Upper-Middle Income
Family Member or Caregiver on behalf of Athlete	27	Male	I live in my own home or apartment, by myself or with a roomate	Yes	Autism	Yes			No	Upper-Middle Income
Program staff or Volunteer on behalf of athlete	30	Female	I live with my family (mother, father, grandparent, and/or caregiver)	Yes	None of the above	Yes			Yes	Upper-Middle Income
Program staff or Volunteer on behalf of athlete	46	Female	I live with my family (mother, father, grandparent, and/or caregiver)	Yes	None of the above	Yes			Yes	Upper-Middle Income
Family Member or Caregiver on behalf of Athlete	19	Male	I live with my family (mother, father, grandparent, and/or caregiver)	Yes	None of the above	Yes			No	Upper-Middle Income
Family Member or Caregiver on behalf of Athlete	25	Female	I live with my family (mother, father, grandparent, and/or caregiver)	Yes	Down syndrome	Yes			No	Upper-Middle Income
Athlete	21	Male	I live with my family (mother, father, grandparent, and/or caregiver)	Yes	None of the above	Yes			Yes	Upper-Middle Income
Family Member or Caregiver on behalf of Athlete	23	Male	I live with my family (mother, father, grandparent, and/or caregiver)	Yes	Autism	Yes			No	Upper-Middle Income
Family Member or Caregiver on behalf of Athlete	22	Male	I live with my family (mother, father, grandparent, and/or caregiver)	Yes	Cerebral Palsy	Yes			Yes	Upper-Middle Income
Athlete	31	Female	I live with my family (mother, father, grandparent, and/or caregiver)	Yes	None of the above	Yes			No	Upper-Middle Income
Athlete	22	Female	I live with my family (mother, father, grandparent, and/or caregiver)	Yes	Down syndrome	Yes			No	Upper-Middle Income
Family Member or Caregiver on behalf of Athlete	35	Female	I live with my family (mother, father, grandparent, and/or caregiver)	Yes	None of the above	Yes			Yes	Upper-Middle Income
Athlete	32	Female	I live with my family (mother, father, grandparent, and/or caregiver)	Yes	None of the above	Yes			Yes	Upper-Middle Income
Program staff or Volunteer on behalf of athlete	57	Male	I live with my family (mother, father, grandparent, and/or caregiver)	Yes	None of the above	Yes			Yes	Upper-Middle Income
Family Member or Caregiver on behalf of Athlete	20	Female	I live with my family (mother, father, grandparent, and/or caregiver)	Yes	Down syndrome	Yes			Yes	Upper-Middle Income
Family Member or Caregiver on behalf of Athlete	27	Male	I live in my own home or apartment, by myself or with a roomate	Yes	None of the above	Yes			Yes	Upper-Middle Income
Family Member or Caregiver on behalf of Athlete	30	Male	I live with my family (mother, father, grandparent, and/or caregiver)	Yes	Down syndrome	Yes			Yes	Upper-Middle Income
Family Member or Caregiver on behalf of Athlete	20	Female	I live with my family (mother, father, grandparent, and/or caregiver)	Yes	Down syndrome	Yes			No	Upper-Middle Income
Family Member or Caregiver on behalf of Athlete	18	Male	I live with my family (mother, father, grandparent, and/or caregiver)	Yes	None of the above	Yes			No	Upper-Middle Income
Family Member or Caregiver on behalf of Athlete	21	Female	I live with my family (mother, father, grandparent, and/or caregiver)	Yes	Down syndrome	Yes			No	Upper-Middle Income
Athlete	28	Male	I live with my family (mother, father, grandparent, and/or caregiver)	Yes	Autism	Yes			No	Upper-Middle Income
Program staff or Volunteer on behalf of athlete	40	Female	I live with my family (mother, father, grandparent, and/or caregiver)	Yes	None of the above	Yes			Yes	Upper-Middle Income
Program staff or Volunteer on behalf of athlete	52	Male	I live with my family (mother, father, grandparent, and/or caregiver)	Yes	Autism	Yes			Yes	Upper-Middle Income
Athlete	34	Female	I live with my family (mother, father, grandparent, and/or caregiver)	Yes	Down syndrome	Yes			No	Upper-Middle Income
Program staff or Volunteer on behalf of athlete	34	Male	I live with my family (mother, father, grandparent, and/or caregiver)	Yes	None of the above	Yes			Yes	Upper-Middle Income
Athlete	26	Male	I live in my own home or apartment, by myself or with a roomate	Yes	None of the above	Yes			Yes	High Income
Athlete	39	Male	I live with my family (mother, father, grandparent, and/or caregiver)	Yes	Down syndrome	Yes			Yes	Lower-Middle Income
Program staff or Volunteer on behalf of athlete	18	Female	I live with my family (mother, father, grandparent, and/or caregiver)	Yes	Down syndrome	Yes			Yes	Lower-Middle Income
Family Member or Caregiver on behalf of Athlete	19	Male	I live with my family (mother, father, grandparent, and/or caregiver)	Yes	Autism	Yes			No	Lower-Middle Income
Family Member or Caregiver on behalf of Athlete	18	Female	I live with my family (mother, father, grandparent, and/or caregiver)	Yes	None of the above	No	Yes			Upper-Middle Income
Program staff or Volunteer on behalf of athlete	30	Male	I live with my family (mother, father, grandparent, and/or caregiver)	Yes	Cerebral Palsy	Yes			Yes	Lower-Middle Income
Program staff or Volunteer on behalf of athlete	19	Male	I live with my family (mother, father, grandparent, and/or caregiver)	Yes	Down syndrome	Yes			Yes	Lower-Middle Income
Program staff or Volunteer on behalf of athlete	25	Male	I live with my family (mother, father, grandparent, and/or caregiver)	Yes	None of the above	Yes			Yes	Lower-Middle Income
Family Member or Caregiver on behalf of Athlete	21	Male	I live with my family (mother, father, grandparent, and/or caregiver)	Yes	Down syndrome	Yes			No	Lower-Middle Income
Athlete	29	Female	I live with my family (mother, father, grandparent, and/or caregiver)	Yes	None of the above	Yes			Yes	Lower-Middle Income
Athlete	28	Male	I live with my family (mother, father, grandparent, and/or caregiver)	Yes	None of the above	Yes			Yes	Lower-Middle Income
Program staff or Volunteer on behalf of athlete	39	Male	I live with my family (mother, father, grandparent, and/or caregiver)	Yes	None of the above	Yes			Yes	Lower-Middle Income
Program staff or Volunteer on behalf of athlete	33	Male	I live with my family (mother, father, grandparent, and/or caregiver)	Yes	Autism	Yes			Yes	Lower-Middle Income
Family Member or Caregiver on behalf of Athlete	22	Male	I live with my family (mother, father, grandparent, and/or caregiver)	Yes	Down syndrome	Yes				Lower-Middle Income
Program staff or Volunteer on behalf of athlete	29	Female	I live with my family (mother, father, grandparent, and/or caregiver)	Yes	None of the above	Yes			Yes	Lower-Middle Income
Family Member or Caregiver on behalf of Athlete	47	Male	I live with my family (mother, father, grandparent, and/or caregiver)	Yes	Autism	No	Yes			Lower-Middle Income
Athlete	20	Female	I live with my family (mother, father, grandparent, and/or caregiver)	Yes	None of the above	Yes			No	Lower-Middle Income
Program staff or Volunteer on behalf of athlete	26	Male	I live with my family (mother, father, grandparent, and/or caregiver)	Yes	None of the above	Yes			Yes	Lower-Middle Income
Program staff or Volunteer on behalf of athlete	29	Male	I live with my family (mother, father, grandparent, and/or caregiver)	Yes	None of the above	Yes			Yes	Lower-Middle Income
Athlete	19	Male	I live with my family (mother, father, grandparent, and/or caregiver)	Yes	None of the above	Yes			No	Lower-Middle Income
Program staff or Volunteer on behalf of athlete	24	Male	I live with my family (mother, father, grandparent, and/or caregiver)	Yes	None of the above	Yes			Yes	Lower-Middle Income
Program staff or Volunteer on behalf of athlete	22	Female	I live with my family (mother, father, grandparent, and/or caregiver)	Yes	None of the above	Yes			Yes	Lower-Middle Income
Athlete	22	Male	I live with my family (mother, father, grandparent, and/or caregiver)	Yes	Down syndrome	Yes			Yes	Lower-Middle Income
Program staff or Volunteer on behalf of athlete	22	Male	I live with my family (mother, father, grandparent, and/or caregiver)	Yes	Down syndrome	Yes			No	Lower-Middle Income
Athlete	42	Male	I live with my family (mother, father, grandparent, and/or caregiver)	Yes	Down syndrome	Yes			Yes	Lower-Middle Income
Program staff or Volunteer on behalf of athlete	24	Male	I live with my family (mother, father, grandparent, and/or caregiver)	Yes	Down syndrome	Yes			Yes	Lower-Middle Income
Program staff or Volunteer on behalf of athlete	26	Male	I live with my family (mother, father, grandparent, and/or caregiver)	Yes	Down syndrome	Yes			No	Lower-Middle Income
Family Member or Caregiver on behalf of Athlete	21	Male	I live with my family (mother, father, grandparent, and/or caregiver)	Yes	Cerebral Palsy	Yes			No	Lower-Middle Income
Program staff or Volunteer on behalf of athlete	25	Male	I live with my family (mother, father, grandparent, and/or caregiver)	Yes	None of the above	Yes			Yes	Lower-Middle Income
Program staff or Volunteer on behalf of athlete	23	Male	I live with my family (mother, father, grandparent, and/or caregiver)	Yes	None of the above	Yes			Yes	Lower-Middle Income
Program staff or Volunteer on behalf of athlete	34	Male	I live with my family (mother, father, grandparent, and/or caregiver)	Yes	None of the above	Yes			Yes	Lower-Middle Income
Program staff or Volunteer on behalf of athlete	20	Male	I live with my family (mother, father, grandparent, and/or caregiver)	Yes	Down syndrome	Yes			No	Lower-Middle Income
Athlete	19	Male	I live with my family (mother, father, grandparent, and/or caregiver)	Yes	Down syndrome	Yes			No	Lower-Middle Income
Program staff or Volunteer on behalf of athlete	24	Male	I live with my family (mother, father, grandparent, and/or caregiver)	Yes	None of the above	Yes			Yes	Lower-Middle Income
Athlete	19	Male	I live with my family (mother, father, grandparent, and/or caregiver)	Yes	Down syndrome	Yes			Yes	Low-Income
Program staff or Volunteer on behalf of athlete	21	Male	I live in a group home setting (or home in the community with people with ID)	Yes	Down syndrome	Yes			Yes	Low-Income
Athlete	24	Male	I live with my family (mother, father, grandparent, and/or caregiver)	Yes	Autism	Yes			No	Low-Income
Program staff or Volunteer on behalf of athlete	42	Male	I live with my family (mother, father, grandparent, and/or caregiver)	Yes	Cerebral Palsy	Yes			No	Low-Income
Athlete	23	Female	I live with my family (mother, father, grandparent, and/or caregiver)	Yes	Autism	Yes			No	Low-Income
Program staff or Volunteer on behalf of athlete	41	Male	I live with my family (mother, father, grandparent, and/or caregiver)	Yes	Fragile X	Yes			No	Upper-Middle Income
Athlete	25	Female	I live with my family (mother, father, grandparent, and/or caregiver)	Yes	Down syndrome	No	Not sure	I do not think the vaccine is safe,My parents or guardians do not want me to be vaccinated,I am concerned about side-effects,I do not think the vaccine will work,I do not trust the government,I do not trust the vaccine manufacturer,I do not have transportation to get the vaccine		Upper-Middle Income
Athlete	38	Male	I live with my family (mother, father, grandparent, and/or caregiver)	Yes	None of the above	Yes			Yes	Upper-Middle Income
Athlete	25	Female	I live with my family (mother, father, grandparent, and/or caregiver)	Yes	Down syndrome	Yes			Yes	Upper-Middle Income
Program staff or Volunteer on behalf of athlete	43	Female	I live in a group home setting (or home in the community with people with ID)	Yes	Down syndrome	Yes			Yes	High Income
Athlete	22	Male	I live in a group home setting (or home in the community with people with ID)	Yes	Autism	Yes			Yes	High Income
Athlete	31	Female	I live in my own home or apartment, by myself or with a roomate	Yes	None of the above	Yes			Yes	High Income
Family Member or Caregiver on behalf of Athlete	26	Male	I live in a group home setting (or home in the community with people with ID)	Yes	Down syndrome	Yes			Yes	High Income
Athlete	24	Male	I live with my family (mother, father, grandparent, and/or caregiver)	Yes	Autism	Yes			Yes	High Income
Family Member or Caregiver on behalf of Athlete	21	Male	I live with my family (mother, father, grandparent, and/or caregiver)	Yes	Down syndrome	Yes			Yes	High Income
Athlete	31	Female	I live in a group home setting (or home in the community with people with ID)	Yes	None of the above	Yes			Yes	High Income
Family Member or Caregiver on behalf of Athlete	20	Male	I live in a group home setting (or home in the community with people with ID)	Yes	Down syndrome	Yes			Yes	High Income
Athlete	18	Female	I live with my family (mother, father, grandparent, and/or caregiver)	Yes	None of the above	Yes			Yes	Lower-Middle Income
Athlete	25	Male	I live with my family (mother, father, grandparent, and/or caregiver)	Yes	None of the above	Yes			Yes	Lower-Middle Income
Program staff or Volunteer on behalf of athlete	34	Female	I live with my family (mother, father, grandparent, and/or caregiver)	Yes	None of the above	Yes			Yes	Lower-Middle Income
Athlete	19	Male	I live with my family (mother, father, grandparent, and/or caregiver)	Yes	None of the above	No	Yes			Lower-Middle Income
Family Member or Caregiver on behalf of Athlete	24	Male	I live with my family (mother, father, grandparent, and/or caregiver)	Yes	None of the above	Yes			Yes	Lower-Middle Income
Athlete	22	Female	I live with my family (mother, father, grandparent, and/or caregiver)	Yes	None of the above	Yes			Yes	Lower-Middle Income
Program staff or Volunteer on behalf of athlete	18	Male	I live in a group home setting (or home in the community with people with ID)	Yes	None of the above	Yes			Yes	Low-Income
Family Member or Caregiver on behalf of Athlete	33	Male	I live with my family (mother, father, grandparent, and/or caregiver)	Yes	Autism	Yes			No	Lower-Middle Income
Athlete	22	Male	I live with my family (mother, father, grandparent, and/or caregiver)	Yes	None of the above	No	Not sure	I am concerned about side-effects,I do not think the vaccine will work,I do not have enough information about the vaccine yet		Lower-Middle Income
Athlete	18	Prefer not to answer	I live with my family (mother, father, grandparent, and/or caregiver)	Yes	None of the above	Yes			Yes	Lower-Middle Income
Family Member or Caregiver on behalf of Athlete	30	Male	Other: (Please describe)	Yes	Autism	No	Yes			Lower-Middle Income
Family Member or Caregiver on behalf of Athlete	19	Female	I live with my family (mother, father, grandparent, and/or caregiver)	Yes	Autism,Down syndrome	No	Yes			Lower-Middle Income
Family Member or Caregiver on behalf of Athlete	20	Female	I live with my family (mother, father, grandparent, and/or caregiver)	Yes	None of the above	Yes			Yes	Lower-Middle Income
Athlete	22	Male	I live with my family (mother, father, grandparent, and/or caregiver)	Yes	None of the above	No	Not sure	I do not think the vaccine is safe,My parents or guardians do not want me to be vaccinated,I am concerned about side-effects,I do not have enough information about the vaccine yet		Lower-Middle Income
Athlete	23	Male	I live with my family (mother, father, grandparent, and/or caregiver)	Yes	None of the above	Yes			No	Lower-Middle Income
Family Member or Caregiver on behalf of Athlete	27	Male	I live with my family (mother, father, grandparent, and/or caregiver)	Yes	Down syndrome	Yes			No	Lower-Middle Income
Athlete	18	Male	I live with my family (mother, father, grandparent, and/or caregiver)	Yes	None of the above	No	Not sure	My parents or guardians do not want me to be vaccinated,I have a religious objection to the vaccine,I do not have enough information about the vaccine yet		Lower-Middle Income
Family Member or Caregiver on behalf of Athlete	22	Female	I live with my family (mother, father, grandparent, and/or caregiver)	Yes	Autism	Yes			No	Lower-Middle Income
Athlete	21	Male	I live in my own home or apartment, by myself or with a roomate	Yes	None of the above	Yes			No	Lower-Middle Income
Athlete	25	Male	I live with my family (mother, father, grandparent, and/or caregiver)	Yes	Cerebral Palsy	No	No	I do not think the vaccine is safe		Lower-Middle Income
Athlete	19	Female	I live with my family (mother, father, grandparent, and/or caregiver)	Yes	None of the above	No	Yes			Lower-Middle Income
Family Member or Caregiver on behalf of Athlete	23	Male	I live with my family (mother, father, grandparent, and/or caregiver)	Yes	Down syndrome	No	Yes			Lower-Middle Income
Program staff or Volunteer on behalf of athlete	24	Male	I live with my family (mother, father, grandparent, and/or caregiver)	Yes	None of the above	No	Yes			Lower-Middle Income
Athlete	30	Female	I live with my family (mother, father, grandparent, and/or caregiver)	Yes	None of the above	Yes			No	Lower-Middle Income
Family Member or Caregiver on behalf of Athlete	27	Male	I live with my family (mother, father, grandparent, and/or caregiver)	Yes	Down syndrome	Yes			No	Lower-Middle Income
Athlete	41	Male	Other: (Please describe)	Yes	Autism,Cerebral Palsy	Yes			No	Lower-Middle Income
Athlete	25	Male	I live with my family (mother, father, grandparent, and/or caregiver)	Yes	None of the above	Yes			No	Lower-Middle Income
Family Member or Caregiver on behalf of Athlete	25	Male	I live with my family (mother, father, grandparent, and/or caregiver)	Yes	Down syndrome	Yes			No	Lower-Middle Income
Athlete	19	Female	Other: (Please describe)	Yes	None of the above	Yes			No	Lower-Middle Income
Family Member or Caregiver on behalf of Athlete	31	Female	I live with my family (mother, father, grandparent, and/or caregiver)	Yes	Down syndrome	Yes			No	Lower-Middle Income
Athlete	27	Male	I live with my family (mother, father, grandparent, and/or caregiver)	Yes	Cerebral Palsy	Yes			No	Lower-Middle Income
Athlete	25	Male	I live in a group home setting (or home in the community with people with ID)	Yes	Down syndrome	No	Not sure	I am concerned about side-effects		Lower-Middle Income
Athlete	22	Male	I live with my family (mother, father, grandparent, and/or caregiver)	Yes	None of the above	No	Not sure	I do not think the vaccine is safe,My parents or guardians do not want me to be vaccinated,I am concerned about side-effects		Lower-Middle Income
Family Member or Caregiver on behalf of Athlete	41	Female	I live with my family (mother, father, grandparent, and/or caregiver)	Yes	Cerebral Palsy	No	Not sure	My parents or guardians do not want me to be vaccinated		Lower-Middle Income
Athlete	18	Male	I live with my family (mother, father, grandparent, and/or caregiver)	Yes	None of the above	No	Not sure	My parents or guardians do not want me to be vaccinated,I do not have enough information about the vaccine yet,I do not like needles		Lower-Middle Income
Program staff or Volunteer on behalf of athlete	26	Male	I live with my family (mother, father, grandparent, and/or caregiver)	Yes	Down syndrome	No	Not sure	My parents or guardians do not want me to be vaccinated,I do not have enough information about the vaccine yet		Lower-Middle Income
Athlete	23	Male	I live with my family (mother, father, grandparent, and/or caregiver)	Yes	None of the above	Yes			No	Lower-Middle Income
Family Member or Caregiver on behalf of Athlete	23	Male	I live with my family (mother, father, grandparent, and/or caregiver)	Yes	None of the above	Yes			No	Lower-Middle Income
Family Member or Caregiver on behalf of Athlete	24	Male	I live with my family (mother, father, grandparent, and/or caregiver)	Yes	Down syndrome	Yes			No	Lower-Middle Income
Athlete	22	Male	I live with my family (mother, father, grandparent, and/or caregiver)	Yes	None of the above	Yes			No	Lower-Middle Income
Athlete	27	Male	I live with my family (mother, father, grandparent, and/or caregiver)	Yes	Down syndrome	Yes			No	Lower-Middle Income
Athlete	27	Female	I live in a group home setting (or home in the community with people with ID)	Yes	Down syndrome	Yes			No	Lower-Middle Income
Family Member or Caregiver on behalf of Athlete	38	Female	I live with my family (mother, father, grandparent, and/or caregiver)	Yes	Down syndrome	Yes			No	Upper-Middle Income
Program staff or Volunteer on behalf of athlete	22	Male	I live with my family (mother, father, grandparent, and/or caregiver)	Yes	Down syndrome	Yes			No	High Income
Family Member or Caregiver on behalf of Athlete	26	Female	I live with my family (mother, father, grandparent, and/or caregiver)	Yes	None of the above	Yes			No	High Income
Athlete	22	Male	I live with my family (mother, father, grandparent, and/or caregiver)	Yes	Down syndrome	Yes			Yes	High Income
Family Member or Caregiver on behalf of Athlete	19	Female	I live with my family (mother, father, grandparent, and/or caregiver)	Yes	Down syndrome	Yes			Yes	High Income
Family Member or Caregiver on behalf of Athlete	22	Female	I live with my family (mother, father, grandparent, and/or caregiver)	Yes	None of the above	Yes			No	High Income
Family Member or Caregiver on behalf of Athlete	37	Male	I live with my family (mother, father, grandparent, and/or caregiver)	Yes	Down syndrome	Yes			No	High Income
Program staff or Volunteer on behalf of athlete	18	Female	I live with my family (mother, father, grandparent, and/or caregiver)	Yes	None of the above	Yes			Yes	High Income
Family Member or Caregiver on behalf of Athlete	23	Male	I live with my family (mother, father, grandparent, and/or caregiver)	Yes	Down syndrome	Yes			No	High Income
Athlete	26	Female	Other: (Please describe)	Yes	None of the above	Yes			No	High Income
Family Member or Caregiver on behalf of Athlete	27	Male	I live with my family (mother, father, grandparent, and/or caregiver)	Yes	None of the above	Yes			Yes	Lower-Middle Income
Athlete	36	Female	I live with my family (mother, father, grandparent, and/or caregiver)	Yes	None of the above	Yes			Yes	Lower-Middle Income
Family Member or Caregiver on behalf of Athlete	24	Female	I live with my family (mother, father, grandparent, and/or caregiver)	Yes	None of the above	Yes			Yes	Lower-Middle Income
Family Member or Caregiver on behalf of Athlete	22	Female	I live with my family (mother, father, grandparent, and/or caregiver)	Yes	None of the above	Yes			No	Lower-Middle Income
Program staff or Volunteer on behalf of athlete	25	Male	I live with my family (mother, father, grandparent, and/or caregiver)	Yes	Down syndrome	Yes			No	Lower-Middle Income
Family Member or Caregiver on behalf of Athlete	40	Male	I live with my family (mother, father, grandparent, and/or caregiver)	Yes	None of the above	Yes			Yes	Upper-Middle Income
Family Member or Caregiver on behalf of Athlete	38	Male	I live in a group home setting (or home in the community with people with ID)	Yes	Down syndrome	Yes			Yes	Upper-Middle Income
Family Member or Caregiver on behalf of Athlete	23	Male	I live with my family (mother, father, grandparent, and/or caregiver)	Yes	Autism	Yes			Yes	Upper-Middle Income
Athlete	18	Male	I live with my family (mother, father, grandparent, and/or caregiver)	Yes	None of the above	Yes			Yes	Upper-Middle Income
Family Member or Caregiver on behalf of Athlete	37	Female	I live with my family (mother, father, grandparent, and/or caregiver)	Yes	None of the above	Yes			Yes	Upper-Middle Income
Athlete	38	Female	I live in my own home or apartment, by myself or with a roomate	Yes	Down syndrome	Yes			Yes	Upper-Middle Income
Athlete	41	Male	I live with my family (mother, father, grandparent, and/or caregiver)	Yes	None of the above	Yes			Yes	Upper-Middle Income
Athlete	25	Male	I live with my family (mother, father, grandparent, and/or caregiver)	Yes	Down syndrome	Yes			Yes	Upper-Middle Income
Athlete	51	Female	I live with my family (mother, father, grandparent, and/or caregiver)	Yes	None of the above	Yes			Yes	Upper-Middle Income
Athlete	27	Male	I live with my family (mother, father, grandparent, and/or caregiver)	Yes	None of the above	Yes			Yes	Upper-Middle Income
Athlete	38	Male	I live with my family (mother, father, grandparent, and/or caregiver)	Yes	None of the above	Yes			Yes	Upper-Middle Income
Family Member or Caregiver on behalf of Athlete	40	Female	I live with my family (mother, father, grandparent, and/or caregiver)	Yes	None of the above	Yes			Yes	Upper-Middle Income
Athlete	21	Male	I live with my family (mother, father, grandparent, and/or caregiver)	Yes	None of the above	Yes			Yes	Upper-Middle Income
Family Member or Caregiver on behalf of Athlete	22	Female	I live with my family (mother, father, grandparent, and/or caregiver)	Yes	None of the above	Yes			Yes	Upper-Middle Income
Program staff or Volunteer on behalf of athlete	24	Female	I live with my family (mother, father, grandparent, and/or caregiver)	Yes	None of the above	Yes			Yes	Upper-Middle Income
Family Member or Caregiver on behalf of Athlete	38	Male	I live with my family (mother, father, grandparent, and/or caregiver)	Yes	Down syndrome	Yes			Yes	Upper-Middle Income
Family Member or Caregiver on behalf of Athlete	20	Male	I live with my family (mother, father, grandparent, and/or caregiver)	Yes	None of the above	Yes			Yes	Upper-Middle Income
Family Member or Caregiver on behalf of Athlete	34	Male	I live with my family (mother, father, grandparent, and/or caregiver)	Yes	Down syndrome	Yes				Upper-Middle Income
Family Member or Caregiver on behalf of Athlete	46	Female	I live in my own home or apartment, by myself or with a roomate	Yes	Down syndrome	Yes			Yes	Upper-Middle Income
Athlete	51	Prefer not to answer	I live with my family (mother, father, grandparent, and/or caregiver)	Yes	None of the above	Yes			Yes	Upper-Middle Income
Program staff or Volunteer on behalf of athlete	25	Female	I live with my family (mother, father, grandparent, and/or caregiver)	Yes	None of the above	Yes			No	Upper-Middle Income
Athlete	25	Male	I live with my family (mother, father, grandparent, and/or caregiver)	Yes	None of the above	Yes			Yes	Upper-Middle Income
Family Member or Caregiver on behalf of Athlete	20	Male	I live with my family (mother, father, grandparent, and/or caregiver)	Yes	Autism	Yes			Yes	Upper-Middle Income
Family Member or Caregiver on behalf of Athlete	34	Male	I live with my family (mother, father, grandparent, and/or caregiver)	Yes	Down syndrome	No	No	I do not think the vaccine is safe,My parents or guardians do not want me to be vaccinated,I am concerned about side-effects,I do not think the vaccine will work,I do not trust the government,I do not trust the vaccine manufacturer		Upper-Middle Income
Athlete	33	Female	I live with my family (mother, father, grandparent, and/or caregiver)	Yes	Down syndrome	Yes			Yes	Upper-Middle Income
Family Member or Caregiver on behalf of Athlete	30	Male	I live with my family (mother, father, grandparent, and/or caregiver)	Yes	None of the above	Yes			Yes	Upper-Middle Income
Family Member or Caregiver on behalf of Athlete	41	Male	I live with my family (mother, father, grandparent, and/or caregiver)	Yes	Down syndrome	Yes			Yes	Upper-Middle Income
Family Member or Caregiver on behalf of Athlete	20	Male	I live with my family (mother, father, grandparent, and/or caregiver)	Yes	Down syndrome	Yes			Yes	Upper-Middle Income
Athlete	27	Female	I live with my family (mother, father, grandparent, and/or caregiver)	Yes	Autism	Yes			Yes	Upper-Middle Income
Athlete	20	Male	I live with my family (mother, father, grandparent, and/or caregiver)	Yes	None of the above	Yes			Yes	Upper-Middle Income
Family Member or Caregiver on behalf of Athlete	28	Male	I live with my family (mother, father, grandparent, and/or caregiver)	Yes	None of the above	Yes			Yes	Upper-Middle Income
Athlete	34	Male	I live with my family (mother, father, grandparent, and/or caregiver)	Yes	Autism	Yes			Yes	Upper-Middle Income
Family Member or Caregiver on behalf of Athlete	41	Male	I live with my family (mother, father, grandparent, and/or caregiver)	Yes	None of the above	Yes			Yes	Upper-Middle Income
Family Member or Caregiver on behalf of Athlete	35	Male	I live with my family (mother, father, grandparent, and/or caregiver)	Yes	Autism	Yes			Yes	Upper-Middle Income
Family Member or Caregiver on behalf of Athlete	42	Male	I live with my family (mother, father, grandparent, and/or caregiver)	Yes	None of the above	Yes			Yes	Upper-Middle Income
Athlete	24	Male	I live with my family (mother, father, grandparent, and/or caregiver)	Yes	Autism	Yes			Yes	Upper-Middle Income
Athlete	24	Male	I live with my family (mother, father, grandparent, and/or caregiver)	Yes	None of the above	Yes			No	Upper-Middle Income
Athlete	27	Female	I live with my family (mother, father, grandparent, and/or caregiver)	Yes	None of the above	Yes			Yes	Upper-Middle Income
Athlete	43	Female	I live with my family (mother, father, grandparent, and/or caregiver)	Yes	None of the above	Yes			Yes	Upper-Middle Income
Family Member or Caregiver on behalf of Athlete	35	Female	I live with my family (mother, father, grandparent, and/or caregiver)	Yes	None of the above	Yes			Yes	Upper-Middle Income
Family Member or Caregiver on behalf of Athlete	20	Male	I live in my own home or apartment, by myself or with a roomate	Yes	Down syndrome	Yes			Yes	Upper-Middle Income
Family Member or Caregiver on behalf of Athlete	30	Female	I live with my family (mother, father, grandparent, and/or caregiver)	Yes	Down syndrome	Yes			Yes	Upper-Middle Income
Family Member or Caregiver on behalf of Athlete	21	Male	I live with my family (mother, father, grandparent, and/or caregiver)	Yes	None of the above	Yes			Yes	Upper-Middle Income
Family Member or Caregiver on behalf of Athlete	19	Male	I live with my family (mother, father, grandparent, and/or caregiver)	Yes	Down syndrome	Yes			Yes	Upper-Middle Income
Family Member or Caregiver on behalf of Athlete	30	Male	I live in my own home or apartment, by myself or with a roomate	Yes	None of the above	Yes			Yes	Upper-Middle Income
Athlete	48	Male	I live with my family (mother, father, grandparent, and/or caregiver)	Yes	Cerebral Palsy	Yes			Yes	Upper-Middle Income
Family Member or Caregiver on behalf of Athlete	27	Female	I live with my family (mother, father, grandparent, and/or caregiver)	Yes	None of the above	Yes			Yes	Upper-Middle Income
Program staff or Volunteer on behalf of athlete	21	Female	I live with my family (mother, father, grandparent, and/or caregiver)	Yes	None of the above	No	Yes			Lower-Middle Income
Program staff or Volunteer on behalf of athlete	57	Male	I live in a group home setting (or home in the community with people with ID)	Yes	Autism	Yes			No	Lower-Middle Income
Family Member or Caregiver on behalf of Athlete	18	Male	I live with my family (mother, father, grandparent, and/or caregiver)	Yes	Autism	No	Yes			Lower-Middle Income
Program staff or Volunteer on behalf of athlete	20	Male	I live with my family (mother, father, grandparent, and/or caregiver)	Yes	Autism	No	Yes			Lower-Middle Income
Family Member or Caregiver on behalf of Athlete	19	Female	I live with my family (mother, father, grandparent, and/or caregiver)	Yes	Autism	No	Not sure	I do not think the vaccine is safe,I am concerned about side-effects,I do not like needles,Other		Lower-Middle Income
Athlete	22	Male	I live with my family (mother, father, grandparent, and/or caregiver)	Yes	None of the above	Yes			Yes	Upper-Middle Income
Athlete	27	Male	Other: (Please describe)	Yes	None of the above	Yes			Yes	Upper-Middle Income
Family Member or Caregiver on behalf of Athlete	18	Female	I live with my family (mother, father, grandparent, and/or caregiver)	Yes	None of the above	Yes			Yes	Upper-Middle Income
Family Member or Caregiver on behalf of Athlete	25	Female	I live with my family (mother, father, grandparent, and/or caregiver)	Yes	Fragile X	Yes			Yes	Upper-Middle Income
Family Member or Caregiver on behalf of Athlete	20	Male	I live with my family (mother, father, grandparent, and/or caregiver)	Yes	Autism	Yes			Yes	Upper-Middle Income
Family Member or Caregiver on behalf of Athlete	50	Male	I live with my family (mother, father, grandparent, and/or caregiver)	Yes	None of the above	Yes			Yes	Upper-Middle Income
Athlete	36	Male	I live with my family (mother, father, grandparent, and/or caregiver)	Yes	Down syndrome	Yes			Yes	Upper-Middle Income
Family Member or Caregiver on behalf of Athlete	40	Male	I live with my family (mother, father, grandparent, and/or caregiver)	Yes	Autism	Yes			Yes	Upper-Middle Income
Family Member or Caregiver on behalf of Athlete	27	Female	I live with my family (mother, father, grandparent, and/or caregiver)	Yes	Down syndrome	Yes			Yes	Upper-Middle Income
Family Member or Caregiver on behalf of Athlete	24	Male	I live with my family (mother, father, grandparent, and/or caregiver)	Yes	None of the above	Yes			No	Upper-Middle Income
Family Member or Caregiver on behalf of Athlete	20	Male	I live with my family (mother, father, grandparent, and/or caregiver)	Yes	None of the above	Yes			Yes	Upper-Middle Income
Athlete	40	Male	I live with my family (mother, father, grandparent, and/or caregiver)	Yes	None of the above	Yes			Yes	Upper-Middle Income
Family Member or Caregiver on behalf of Athlete	25	Male	I live with my family (mother, father, grandparent, and/or caregiver)	Yes	Down syndrome	Yes			Yes	Upper-Middle Income
Family Member or Caregiver on behalf of Athlete	19	Male	I live with my family (mother, father, grandparent, and/or caregiver)	Yes	None of the above	Yes			Yes	Upper-Middle Income
Family Member or Caregiver on behalf of Athlete	20	Male	I live with my family (mother, father, grandparent, and/or caregiver)	Yes	Autism	Yes			Yes	Upper-Middle Income
Family Member or Caregiver on behalf of Athlete	36	Female	I live with my family (mother, father, grandparent, and/or caregiver)	Yes	None of the above	Yes			Yes	Upper-Middle Income
Family Member or Caregiver on behalf of Athlete	25	Male	I live with my family (mother, father, grandparent, and/or caregiver)	Yes	None of the above	Yes			Yes	Upper-Middle Income
Athlete	54	Male	I live with my family (mother, father, grandparent, and/or caregiver)	Yes	None of the above	Yes			Yes	Upper-Middle Income
Family Member or Caregiver on behalf of Athlete	47	Male	I live with my family (mother, father, grandparent, and/or caregiver)	Yes	Down syndrome	Yes			Yes	Upper-Middle Income
Family Member or Caregiver on behalf of Athlete	24	Female	I live with my family (mother, father, grandparent, and/or caregiver)	Yes	Down syndrome	Yes			Yes	Upper-Middle Income
Family Member or Caregiver on behalf of Athlete	37	Male	I live with my family (mother, father, grandparent, and/or caregiver)	Yes	None of the above	Yes			Yes	Upper-Middle Income
Athlete	30	Female	Other: (Please describe)	Yes	None of the above	Yes			Yes	Upper-Middle Income
Athlete	54	Male	I live with my family (mother, father, grandparent, and/or caregiver)	Yes	None of the above	Yes			Yes	Upper-Middle Income
Athlete	45	Male	I live with my family (mother, father, grandparent, and/or caregiver)	Yes	None of the above	Yes			Yes	Upper-Middle Income
Athlete	23	Male	I live with my family (mother, father, grandparent, and/or caregiver)	Yes	None of the above	Yes			Yes	Upper-Middle Income
Athlete	54	Male	I live with my family (mother, father, grandparent, and/or caregiver)	Yes	None of the above	Yes			Yes	Upper-Middle Income
Athlete	20	Male	I live with my family (mother, father, grandparent, and/or caregiver)	Yes	Autism	Yes			Yes	Upper-Middle Income
Family Member or Caregiver on behalf of Athlete	26	Male	I live with my family (mother, father, grandparent, and/or caregiver)	Yes	Down syndrome	Yes			Yes	Upper-Middle Income
Athlete	22	Female	I live with my family (mother, father, grandparent, and/or caregiver)	Yes	Autism	Yes			Yes	Upper-Middle Income
[truncated: 1,562 more rows]
